# Supplementary material for: Glycoproteomic profiling of serum-derived small extracellular vesicles enriched via ultracentrifugation and affinity-based techniques
Source: Sci Rep. 2025 Jul 1;15:21565. doi: 10.1038/s41598-025-05430-1 (PMC12218995; doi:10.1038/s41598-025-05430-1)
Supplement: Supplementary file 1 — Supplementary Material 1 [file 41598_2025_5430_MOESM1_ESM.zip]

Archive with 6 entries (6 files):
- ESM_1.pdf
- ESM_2.pdf
- ESM_3.pdf
- ESM_4.pdf
- ESM_5.xlsx
- ESM_6.pdf
