# Supplementary material for: Glycoproteomic profiling of serum-derived small extracellular vesicles enriched via ultracentrifugation and affinity-based techniques
Source: Sci Rep. 2025 Jul 1;15:21565. doi: 10.1038/s41598-025-05430-1 (PMC12218995; doi:10.1038/s41598-025-05430-1)
Supplement: Supplementary file 1 — Supplementary Material 1 [file 41598_2025_5430_MOESM1_ESM.zip › ESM_5.xlsx]

## Sheet: UC-200 Proteins
Accession	Description	Coverage [%]
P46783	40S ribosomal protein S10 OS=Homo sapiens OX=9606 GN=RPS10 PE=1 SV=1	9
P61247	40S ribosomal protein S3a OS=Homo sapiens OX=9606 GN=RPS3A PE=1 SV=2	6
P10809	60 kDa heat shock protein, mitochondrial OS=Homo sapiens OX=9606 GN=HSPD1 PE=1 SV=2	7
P60709	Actin, cytoplasmic 1 OS=Homo sapiens OX=9606 GN=ACTB PE=1 SV=1	20
Q7Z5R6	Amyloid beta A4 precursor protein-binding family B member 1-interacting protein OS=Homo sapiens OX=9606 GN=APBB1IP PE=1 SV=1	2
P07355	Annexin A2 OS=Homo sapiens OX=9606 GN=ANXA2 PE=1 SV=2	13
O95782	AP-2 complex subunit alpha-1 OS=Homo sapiens OX=9606 GN=AP2A1 PE=1 SV=3	2
P25705	ATP synthase subunit alpha, mitochondrial OS=Homo sapiens OX=9606 GN=ATP5F1A PE=1 SV=1	3
O00571	ATP-dependent RNA helicase DDX3X OS=Homo sapiens OX=9606 GN=DDX3X PE=1 SV=3	5
Q562R1	Beta-actin-like protein 2 OS=Homo sapiens OX=9606 GN=ACTBL2 PE=1 SV=2	9
P0DP25	Calmodulin-3 OS=Homo sapiens OX=9606 GN=CALM3 PE=1 SV=1	9
Q9NZT1	Calmodulin-like protein 5 OS=Homo sapiens OX=9606 GN=CALML5 PE=1 SV=2	31
P31944	Caspase-14 OS=Homo sapiens OX=9606 GN=CASP14 PE=1 SV=2	14
P35222	Catenin beta-1 OS=Homo sapiens OX=9606 GN=CTNNB1 PE=1 SV=1	2
Q15517	Corneodesmosin OS=Homo sapiens OX=9606 GN=CDSN PE=1 SV=3	3
P01040	Cystatin-A OS=Homo sapiens OX=9606 GN=CSTA PE=1 SV=1	54
Q15828	Cystatin-M OS=Homo sapiens OX=9606 GN=CST6 PE=1 SV=1	7
P81605	Dermcidin OS=Homo sapiens OX=9606 GN=DCD PE=1 SV=2	10
Q08554	Desmocollin-1 OS=Homo sapiens OX=9606 GN=DSC1 PE=1 SV=2	5
Q02413	Desmoglein-1 OS=Homo sapiens OX=9606 GN=DSG1 PE=1 SV=2	5
Q14126	Desmoglein-2 OS=Homo sapiens OX=9606 GN=DSG2 PE=1 SV=2	3
P15924	Desmoplakin OS=Homo sapiens OX=9606 GN=DSP PE=1 SV=3	4
O14672	Disintegrin and metalloproteinase domain-containing protein 10 OS=Homo sapiens OX=9606 GN=ADAM10 PE=1 SV=1	4
O76075	DNA fragmentation factor subunit beta OS=Homo sapiens OX=9606 GN=DFFB PE=1 SV=1	8
Q05639	Elongation factor 1-alpha 2 OS=Homo sapiens OX=9606 GN=EEF1A2 PE=1 SV=1	2
P11021	Endoplasmic reticulum chaperone BiP OS=Homo sapiens OX=9606 GN=HSPA5 PE=1 SV=2	3
P14625	Endoplasmin OS=Homo sapiens OX=9606 GN=HSP90B1 PE=1 SV=1	2
P55060	Exportin-2 OS=Homo sapiens OX=9606 GN=CSE1L PE=1 SV=3	1
P21333	Filamin-A OS=Homo sapiens OX=9606 GN=FLNA PE=1 SV=4	1
P04075	Fructose-bisphosphate aldolase A OS=Homo sapiens OX=9606 GN=ALDOA PE=1 SV=2	19
O75223	Gamma-glutamylcyclotransferase OS=Homo sapiens OX=9606 GN=GGCT PE=1 SV=1	5
P04406	Glyceraldehyde-3-phosphate dehydrogenase OS=Homo sapiens OX=9606 GN=GAPDH PE=1 SV=3	4
P46976	Glycogenin-1 OS=Homo sapiens OX=9606 GN=GYG1 PE=1 SV=4	5
P52272	Heterogeneous nuclear ribonucleoprotein M OS=Homo sapiens OX=9606 GN=HNRNPM PE=1 SV=3	2
Q92794	Histone acetyltransferase KAT6A OS=Homo sapiens OX=9606 GN=KAT6A PE=1 SV=2	1
Q16777	Histone H2A type 2-C OS=Homo sapiens OX=9606 GN=H2AC20 PE=1 SV=4	22
Q16778	Histone H2B type 2-E OS=Homo sapiens OX=9606 GN=H2BC21 PE=1 SV=3	7
Q03112	Histone-lysine N-methyltransferase MECOM OS=Homo sapiens OX=9606 GN=MECOM PE=1 SV=3	2
P14923	Junction plakoglobin OS=Homo sapiens OX=9606 GN=JUP PE=1 SV=3	3
P13645	Keratin, type I cytoskeletal 10 OS=Homo sapiens OX=9606 GN=KRT10 PE=1 SV=6	44
P02533	Keratin, type I cytoskeletal 14 OS=Homo sapiens OX=9606 GN=KRT14 PE=1 SV=4	27
P08779	Keratin, type I cytoskeletal 16 OS=Homo sapiens OX=9606 GN=KRT16 PE=1 SV=4	23
P05783	Keratin, type I cytoskeletal 18 OS=Homo sapiens OX=9606 GN=KRT18 PE=1 SV=2	13
P35527	Keratin, type I cytoskeletal 9 OS=Homo sapiens OX=9606 GN=KRT9 PE=1 SV=3	45
P04264	Keratin, type II cytoskeletal 1 OS=Homo sapiens OX=9606 GN=KRT1 PE=1 SV=6	40
P35908	Keratin, type II cytoskeletal 2 epidermal OS=Homo sapiens OX=9606 GN=KRT2 PE=1 SV=2	36
P13647	Keratin, type II cytoskeletal 5 OS=Homo sapiens OX=9606 GN=KRT5 PE=1 SV=3	16
P02538	Keratin, type II cytoskeletal 6A OS=Homo sapiens OX=9606 GN=KRT6A PE=1 SV=3	21
P05787	Keratin, type II cytoskeletal 8 OS=Homo sapiens OX=9606 GN=KRT8 PE=1 SV=7	6
P14174	Macrophage migration inhibitory factor OS=Homo sapiens OX=9606 GN=MIF PE=1 SV=4	8
Q96T58	Msx2-interacting protein OS=Homo sapiens OX=9606 GN=SPEN PE=1 SV=1	0
Q7Z5P9	Mucin-19 OS=Homo sapiens OX=9606 GN=MUC19 PE=1 SV=3	0
O14950	Myosin regulatory light chain 12B OS=Homo sapiens OX=9606 GN=MYL12B PE=1 SV=2	12
P35579	Myosin-9 OS=Homo sapiens OX=9606 GN=MYH9 PE=1 SV=4	1
P08473	Neprilysin OS=Homo sapiens OX=9606 GN=MME PE=1 SV=2	2
Q92871	Phosphomannomutase 1 OS=Homo sapiens OX=9606 GN=PMM1 PE=1 SV=2	5
Q92841	Probable ATP-dependent RNA helicase DDX17 OS=Homo sapiens OX=9606 GN=DDX17 PE=1 SV=2	2
Q9Y4C8	Probable RNA-binding protein 19 OS=Homo sapiens OX=9606 GN=RBM19 PE=1 SV=3	3
Q9UQ80	Proliferation-associated protein 2G4 OS=Homo sapiens OX=9606 GN=PA2G4 PE=1 SV=3	5
P07237	Protein disulfide-isomerase OS=Homo sapiens OX=9606 GN=P4HB PE=1 SV=3	3
Q7Z4H8	Protein O-glucosyltransferase 3 OS=Homo sapiens OX=9606 GN=POGLUT3 PE=1 SV=2	6
P06454	Prothymosin alpha OS=Homo sapiens OX=9606 GN=PTMA PE=1 SV=2	13
P78509	Reelin OS=Homo sapiens OX=9606 GN=RELN PE=1 SV=3	1
Q9NQC3	Reticulon-4 OS=Homo sapiens OX=9606 GN=RTN4 PE=1 SV=2	1
P82979	SAP domain-containing ribonucleoprotein OS=Homo sapiens OX=9606 GN=SARNP PE=1 SV=3	17
A0MZ66	Shootin-1 OS=Homo sapiens OX=9606 GN=SHTN1 PE=1 SV=4	5
P00441	Superoxide dismutase [Cu-Zn] OS=Homo sapiens OX=9606 GN=SOD1 PE=1 SV=2	25
Q6UWP8	Suprabasin OS=Homo sapiens OX=9606 GN=SBSN PE=1 SV=2	3
Q15431	Synaptonemal complex protein 1 OS=Homo sapiens OX=9606 GN=SYCP1 PE=1 SV=2	1
Q7Z6K1	THAP domain-containing protein 5 OS=Homo sapiens OX=9606 GN=THAP5 PE=1 SV=2	2
Q9BRA2	Thioredoxin domain-containing protein 17 OS=Homo sapiens OX=9606 GN=TXNDC17 PE=1 SV=1	11
P10599	Thioredoxin OS=Homo sapiens OX=9606 GN=TXN PE=1 SV=3	21
P62987	Ubiquitin-60S ribosomal protein L40 OS=Homo sapiens OX=9606 GN=UBA52 PE=1 SV=2	33
P08670	Vimentin OS=Homo sapiens OX=9606 GN=VIM PE=1 SV=4	4
P21796	Voltage-dependent anion-selective channel protein 1 OS=Homo sapiens OX=9606 GN=VDAC1 PE=1 SV=2	15
P45880	Voltage-dependent anion-selective channel protein 2 OS=Homo sapiens OX=9606 GN=VDAC2 PE=1 SV=2	15
Q562E7	WD repeat-containing protein 81 OS=Homo sapiens OX=9606 GN=WDR81 PE=1 SV=2	1
P67809	Y-box-binding protein 1 OS=Homo sapiens OX=9606 GN=YBX1 PE=1 SV=3	5
Q5T619	Zinc finger protein 648 OS=Homo sapiens OX=9606 GN=ZNF648 PE=1 SV=1	5
P25311	Zinc-alpha-2-glycoprotein OS=Homo sapiens OX=9606 GN=AZGP1 PE=1 SV=2	5

## Sheet: UC-500 Proteins
Accession	Description	Coverage [%]
P21333	Filamin-A OS=Homo sapiens OX=9606 GN=FLNA PE=1 SV=4	22
P10809	60 kDa heat shock protein, mitochondrial OS=Homo sapiens OX=9606 GN=HSPD1 PE=1 SV=2	32
P04264	Keratin, type II cytoskeletal 1 OS=Homo sapiens OX=9606 GN=KRT1 PE=1 SV=6	34
O75369	Filamin-B OS=Homo sapiens OX=9606 GN=FLNB PE=1 SV=2	14
Q09666	Neuroblast differentiation-associated protein AHNAK OS=Homo sapiens OX=9606 GN=AHNAK PE=1 SV=2	12
P07355	Annexin A2 OS=Homo sapiens OX=9606 GN=ANXA2 PE=1 SV=2	43
Q15149	Plectin OS=Homo sapiens OX=9606 GN=PLEC PE=1 SV=3	5
Q13813	Spectrin alpha chain, non-erythrocytic 1 OS=Homo sapiens OX=9606 GN=SPTAN1 PE=1 SV=3	8
P35527	Keratin, type I cytoskeletal 9 OS=Homo sapiens OX=9606 GN=KRT9 PE=1 SV=3	43
P60709	Actin, cytoplasmic 1 OS=Homo sapiens OX=9606 GN=ACTB PE=1 SV=1	40
P21796	Voltage-dependent anion-selective channel protein 1 OS=Homo sapiens OX=9606 GN=VDAC1 PE=1 SV=2	45
P11021	Endoplasmic reticulum chaperone BiP OS=Homo sapiens OX=9606 GN=HSPA5 PE=1 SV=2	20
P13645	Keratin, type I cytoskeletal 10 OS=Homo sapiens OX=9606 GN=KRT10 PE=1 SV=6	43
P45880	Voltage-dependent anion-selective channel protein 2 OS=Homo sapiens OX=9606 GN=VDAC2 PE=1 SV=2	39
P35579	Myosin-9 OS=Homo sapiens OX=9606 GN=MYH9 PE=1 SV=4	8
O43707	Alpha-actinin-4 OS=Homo sapiens OX=9606 GN=ACTN4 PE=1 SV=2	11
P08473	Neprilysin OS=Homo sapiens OX=9606 GN=MME PE=1 SV=2	11
P08670	Vimentin OS=Homo sapiens OX=9606 GN=VIM PE=1 SV=4	26
P04075	Fructose-bisphosphate aldolase A OS=Homo sapiens OX=9606 GN=ALDOA PE=1 SV=2	23
P14618	Pyruvate kinase PKM OS=Homo sapiens OX=9606 GN=PKM PE=1 SV=4	21
P25705	ATP synthase subunit alpha, mitochondrial OS=Homo sapiens OX=9606 GN=ATP5F1A PE=1 SV=1	14
P30101	Protein disulfide-isomerase A3 OS=Homo sapiens OX=9606 GN=PDIA3 PE=1 SV=4	17
Q14764	Major vault protein OS=Homo sapiens OX=9606 GN=MVP PE=1 SV=4	10
P06576	ATP synthase subunit beta, mitochondrial OS=Homo sapiens OX=9606 GN=ATP5F1B PE=1 SV=3	18
Q14204	Cytoplasmic dynein 1 heavy chain 1 OS=Homo sapiens OX=9606 GN=DYNC1H1 PE=1 SV=5	3
P14625	Endoplasmin OS=Homo sapiens OX=9606 GN=HSP90B1 PE=1 SV=1	11
Q16643	Drebrin OS=Homo sapiens OX=9606 GN=DBN1 PE=1 SV=4	9
P68104	Elongation factor 1-alpha 1 OS=Homo sapiens OX=9606 GN=EEF1A1 PE=1 SV=1	29
P13667	Protein disulfide-isomerase A4 OS=Homo sapiens OX=9606 GN=PDIA4 PE=1 SV=2	8
Q99714	3-hydroxyacyl-CoA dehydrogenase type-2 OS=Homo sapiens OX=9606 GN=HSD17B10 PE=1 SV=3	23
P00505	Aspartate aminotransferase, mitochondrial OS=Homo sapiens OX=9606 GN=GOT2 PE=1 SV=3	14
P05783	Keratin, type I cytoskeletal 18 OS=Homo sapiens OX=9606 GN=KRT18 PE=1 SV=2	21
P68363	Tubulin alpha-1B chain OS=Homo sapiens OX=9606 GN=TUBA1B PE=1 SV=1	32
P07237	Protein disulfide-isomerase OS=Homo sapiens OX=9606 GN=P4HB PE=1 SV=3	20
P46940	Ras GTPase-activating-like protein IQGAP1 OS=Homo sapiens OX=9606 GN=IQGAP1 PE=1 SV=1	4
P16615	Sarcoplasmic/endoplasmic reticulum calcium ATPase 2 OS=Homo sapiens OX=9606 GN=ATP2A2 PE=1 SV=1	10
P50454	Serpin H1 OS=Homo sapiens OX=9606 GN=SERPINH1 PE=1 SV=2	24
P35222	Catenin beta-1 OS=Homo sapiens OX=9606 GN=CTNNB1 PE=1 SV=1	12
P05787	Keratin, type II cytoskeletal 8 OS=Homo sapiens OX=9606 GN=KRT8 PE=1 SV=7	27
P34897	Serine hydroxymethyltransferase, mitochondrial OS=Homo sapiens OX=9606 GN=SHMT2 PE=1 SV=3	13
P04406	Glyceraldehyde-3-phosphate dehydrogenase OS=Homo sapiens OX=9606 GN=GAPDH PE=1 SV=3	26
P09486	SPARC OS=Homo sapiens OX=9606 GN=SPARC PE=1 SV=1	20
P63010	AP-2 complex subunit beta OS=Homo sapiens OX=9606 GN=AP2B1 PE=1 SV=1	6
P04899	Guanine nucleotide-binding protein G(i) subunit alpha-2 OS=Homo sapiens OX=9606 GN=GNAI2 PE=1 SV=3	23
Q13011	Delta(3,5)-Delta(2,4)-dienoyl-CoA isomerase, mitochondrial OS=Homo sapiens OX=9606 GN=ECH1 PE=1 SV=2	18
Q05682	Caldesmon OS=Homo sapiens OX=9606 GN=CALD1 PE=1 SV=3	6
Q01082	Spectrin beta chain, non-erythrocytic 1 OS=Homo sapiens OX=9606 GN=SPTBN1 PE=1 SV=2	3
P42704	Leucine-rich PPR motif-containing protein, mitochondrial OS=Homo sapiens OX=9606 GN=LRPPRC PE=1 SV=3	5
P05023	Sodium/potassium-transporting ATPase subunit alpha-1 OS=Homo sapiens OX=9606 GN=ATP1A1 PE=1 SV=1	7
P38646	Stress-70 protein, mitochondrial OS=Homo sapiens OX=9606 GN=HSPA9 PE=1 SV=2	10
P63244	Receptor of activated protein C kinase 1 OS=Homo sapiens OX=9606 GN=RACK1 PE=1 SV=3	18
P11142	Heat shock cognate 71 kDa protein OS=Homo sapiens OX=9606 GN=HSPA8 PE=1 SV=1	9
P31930	Cytochrome b-c1 complex subunit 1, mitochondrial OS=Homo sapiens OX=9606 GN=UQCRC1 PE=1 SV=3	9
Q5ZPR3	CD276 antigen OS=Homo sapiens OX=9606 GN=CD276 PE=1 SV=1	15
Q14257	Reticulocalbin-2 OS=Homo sapiens OX=9606 GN=RCN2 PE=1 SV=1	11
Q07065	Cytoskeleton-associated protein 4 OS=Homo sapiens OX=9606 GN=CKAP4 PE=1 SV=2	5
P13639	Elongation factor 2 OS=Homo sapiens OX=9606 GN=EEF2 PE=1 SV=4	7
P35908	Keratin, type II cytoskeletal 2 epidermal OS=Homo sapiens OX=9606 GN=KRT2 PE=1 SV=2	18
P35232	Prohibitin 1 OS=Homo sapiens OX=9606 GN=PHB1 PE=1 SV=1	16
P42765	3-ketoacyl-CoA thiolase, mitochondrial OS=Homo sapiens OX=9606 GN=ACAA2 PE=1 SV=2	15
Q8IVF2	Protein AHNAK2 OS=Homo sapiens OX=9606 GN=AHNAK2 PE=1 SV=2	2
P16435	NADPH--cytochrome P450 reductase OS=Homo sapiens OX=9606 GN=POR PE=1 SV=2	10
P08708	40S ribosomal protein S17 OS=Homo sapiens OX=9606 GN=RPS17 PE=1 SV=2	17
Q9NVA2	Septin-11 OS=Homo sapiens OX=9606 GN=SEPTIN11 PE=1 SV=3	13
P27797	Calreticulin OS=Homo sapiens OX=9606 GN=CALR PE=1 SV=1	24
Q9NZM1	Myoferlin OS=Homo sapiens OX=9606 GN=MYOF PE=1 SV=1	3
Q00610	Clathrin heavy chain 1 OS=Homo sapiens OX=9606 GN=CLTC PE=1 SV=5	7
P08133	Annexin A6 OS=Homo sapiens OX=9606 GN=ANXA6 PE=1 SV=3	8
P51148	Ras-related protein Rab-5C OS=Homo sapiens OX=9606 GN=RAB5C PE=1 SV=2	33
O00571	ATP-dependent RNA helicase DDX3X OS=Homo sapiens OX=9606 GN=DDX3X PE=1 SV=3	9
P0DP25	Calmodulin-3 OS=Homo sapiens OX=9606 GN=CALM3 PE=1 SV=1	23
P31040	Succinate dehydrogenase [ubiquinone] flavoprotein subunit, mitochondrial OS=Homo sapiens OX=9606 GN=SDHA PE=1 SV=2	7
P25398	40S ribosomal protein S12 OS=Homo sapiens OX=9606 GN=RPS12 PE=1 SV=3	28
P04844	Dolichyl-diphosphooligosaccharide--protein glycosyltransferase subunit 2 OS=Homo sapiens OX=9606 GN=RPN2 PE=1 SV=3	15
P07858	Cathepsin B OS=Homo sapiens OX=9606 GN=CTSB PE=1 SV=3	11
P23634	Plasma membrane calcium-transporting ATPase 4 OS=Homo sapiens OX=9606 GN=ATP2B4 PE=1 SV=2	3
Q13162	Peroxiredoxin-4 OS=Homo sapiens OX=9606 GN=PRDX4 PE=1 SV=1	15
P61604	10 kDa heat shock protein, mitochondrial OS=Homo sapiens OX=9606 GN=HSPE1 PE=1 SV=2	32
Q9BSJ8	Extended synaptotagmin-1 OS=Homo sapiens OX=9606 GN=ESYT1 PE=1 SV=1	8
Q9Y490	Talin-1 OS=Homo sapiens OX=9606 GN=TLN1 PE=1 SV=3	4
Q16891	MICOS complex subunit MIC60 OS=Homo sapiens OX=9606 GN=IMMT PE=1 SV=1	9
P07339	Cathepsin D OS=Homo sapiens OX=9606 GN=CTSD PE=1 SV=1	16
P46821	Microtubule-associated protein 1B OS=Homo sapiens OX=9606 GN=MAP1B PE=1 SV=2	3
P05388	60S acidic ribosomal protein P0 OS=Homo sapiens OX=9606 GN=RPLP0 PE=1 SV=1	13
Q07954	Prolow-density lipoprotein receptor-related protein 1 OS=Homo sapiens OX=9606 GN=LRP1 PE=1 SV=2	1
P62820	Ras-related protein Rab-1A OS=Homo sapiens OX=9606 GN=RAB1A PE=1 SV=3	20
Q9NYU2	UDP-glucose:glycoprotein glucosyltransferase 1 OS=Homo sapiens OX=9606 GN=UGGT1 PE=1 SV=3	3
O43491	Band 4.1-like protein 2 OS=Homo sapiens OX=9606 GN=EPB41L2 PE=1 SV=1	10
P21291	Cysteine and glycine-rich protein 1 OS=Homo sapiens OX=9606 GN=CSRP1 PE=1 SV=3	17
Q9NUJ1	Palmitoyl-protein thioesterase ABHD10, mitochondrial OS=Homo sapiens OX=9606 GN=ABHD10 PE=1 SV=1	14
P05556	Integrin beta-1 OS=Homo sapiens OX=9606 GN=ITGB1 PE=1 SV=2	9
Q07021	Complement component 1 Q subcomponent-binding protein, mitochondrial OS=Homo sapiens OX=9606 GN=C1QBP PE=1 SV=1	20
P05386	60S acidic ribosomal protein P1 OS=Homo sapiens OX=9606 GN=RPLP1 PE=1 SV=1	23
P30048	Thioredoxin-dependent peroxide reductase, mitochondrial OS=Homo sapiens OX=9606 GN=PRDX3 PE=1 SV=3	18
Q8NHM4	Putative trypsin-6 OS=Homo sapiens OX=9606 GN=PRSS3P2 PE=5 SV=2	20
Q92599	Septin-8 OS=Homo sapiens OX=9606 GN=SEPTIN8 PE=1 SV=4	7
P00441	Superoxide dismutase [Cu-Zn] OS=Homo sapiens OX=9606 GN=SOD1 PE=1 SV=2	45
P12236	ADP/ATP translocase 3 OS=Homo sapiens OX=9606 GN=SLC25A6 PE=1 SV=4	13
Q9P2E9	Ribosome-binding protein 1 OS=Homo sapiens OX=9606 GN=RRBP1 PE=1 SV=5	3
P01889	HLA class I histocompatibility antigen, B alpha chain OS=Homo sapiens OX=9606 GN=HLA-B PE=1 SV=3	13
P13693	Translationally-controlled tumor protein OS=Homo sapiens OX=9606 GN=TPT1 PE=1 SV=1	35
P43304	Glycerol-3-phosphate dehydrogenase, mitochondrial OS=Homo sapiens OX=9606 GN=GPD2 PE=1 SV=3	6
P15311	Ezrin OS=Homo sapiens OX=9606 GN=EZR PE=1 SV=4	13
Q14697	Neutral alpha-glucosidase AB OS=Homo sapiens OX=9606 GN=GANAB PE=1 SV=3	6
Q9UQ80	Proliferation-associated protein 2G4 OS=Homo sapiens OX=9606 GN=PA2G4 PE=1 SV=3	5
P08582	Melanotransferrin OS=Homo sapiens OX=9606 GN=MELTF PE=1 SV=2	7
Q00341	Vigilin OS=Homo sapiens OX=9606 GN=HDLBP PE=1 SV=2	4
Q9NS69	Mitochondrial import receptor subunit TOM22 homolog OS=Homo sapiens OX=9606 GN=TOMM22 PE=1 SV=3	18
P51572	B-cell receptor-associated protein 31 OS=Homo sapiens OX=9606 GN=BCAP31 PE=1 SV=3	8
P04439	HLA class I histocompatibility antigen, A alpha chain OS=Homo sapiens OX=9606 GN=HLA-A PE=1 SV=2	13
Q9H0N0	Ras-related protein Rab-6C OS=Homo sapiens OX=9606 GN=RAB6C PE=1 SV=2	9
P27816	Microtubule-associated protein 4 OS=Homo sapiens OX=9606 GN=MAP4 PE=1 SV=3	3
P09382	Galectin-1 OS=Homo sapiens OX=9606 GN=LGALS1 PE=1 SV=2	25
P07602	Prosaposin OS=Homo sapiens OX=9606 GN=PSAP PE=1 SV=2	8
Q9Y277	Voltage-dependent anion-selective channel protein 3 OS=Homo sapiens OX=9606 GN=VDAC3 PE=1 SV=1	30
P63104	14-3-3 protein zeta/delta OS=Homo sapiens OX=9606 GN=YWHAZ PE=1 SV=1	20
P49821	NADH dehydrogenase [ubiquinone] flavoprotein 1, mitochondrial OS=Homo sapiens OX=9606 GN=NDUFV1 PE=1 SV=4	8
P14923	Junction plakoglobin OS=Homo sapiens OX=9606 GN=JUP PE=1 SV=3	14
Q06830	Peroxiredoxin-1 OS=Homo sapiens OX=9606 GN=PRDX1 PE=1 SV=1	17
Q9UHD8	Septin-9 OS=Homo sapiens OX=9606 GN=SEPTIN9 PE=1 SV=2	5
O95573	Fatty acid CoA ligase Acsl3 OS=Homo sapiens OX=9606 GN=ACSL3 PE=1 SV=3	4
P49755	Transmembrane emp24 domain-containing protein 10 OS=Homo sapiens OX=9606 GN=TMED10 PE=1 SV=2	10
O94979	Protein transport protein Sec31A OS=Homo sapiens OX=9606 GN=SEC31A PE=1 SV=3	4
O43169	Cytochrome b5 type B OS=Homo sapiens OX=9606 GN=CYB5B PE=1 SV=3	23
O15400	Syntaxin-7 OS=Homo sapiens OX=9606 GN=STX7 PE=1 SV=4	15
Q9UPN3	Microtubule-actin cross-linking factor 1, isoforms 1/2/3/4/5 OS=Homo sapiens OX=9606 GN=MACF1 PE=1 SV=4	1
P40939	Trifunctional enzyme subunit alpha, mitochondrial OS=Homo sapiens OX=9606 GN=HADHA PE=1 SV=2	6
P32969	60S ribosomal protein L9 OS=Homo sapiens OX=9606 GN=RPL9 PE=1 SV=1	14
Q15907	Ras-related protein Rab-11B OS=Homo sapiens OX=9606 GN=RAB11B PE=1 SV=4	16
O15269	Serine palmitoyltransferase 1 OS=Homo sapiens OX=9606 GN=SPTLC1 PE=1 SV=1	7
P39656	Dolichyl-diphosphooligosaccharide--protein glycosyltransferase 48 kDa subunit OS=Homo sapiens OX=9606 GN=DDOST PE=1 SV=4	6
Q99832	T-complex protein 1 subunit eta OS=Homo sapiens OX=9606 GN=CCT7 PE=1 SV=2	16
P23528	Cofilin-1 OS=Homo sapiens OX=9606 GN=CFL1 PE=1 SV=3	17
Q15019	Septin-2 OS=Homo sapiens OX=9606 GN=SEPTIN2 PE=1 SV=1	4
P49327	Fatty acid synthase OS=Homo sapiens OX=9606 GN=FASN PE=1 SV=3	3
P04921	Glycophorin-C OS=Homo sapiens OX=9606 GN=GYPC PE=1 SV=1	20
Q6DD88	Atlastin-3 OS=Homo sapiens OX=9606 GN=ATL3 PE=1 SV=1	9
P30050	60S ribosomal protein L12 OS=Homo sapiens OX=9606 GN=RPL12 PE=1 SV=1	19
P16989	Y-box-binding protein 3 OS=Homo sapiens OX=9606 GN=YBX3 PE=1 SV=4	5
P51149	Ras-related protein Rab-7a OS=Homo sapiens OX=9606 GN=RAB7A PE=1 SV=1	14
P07954	Fumarate hydratase, mitochondrial OS=Homo sapiens OX=9606 GN=FH PE=1 SV=3	9
P62280	40S ribosomal protein S11 OS=Homo sapiens OX=9606 GN=RPS11 PE=1 SV=3	11
O60506	Heterogeneous nuclear ribonucleoprotein Q OS=Homo sapiens OX=9606 GN=SYNCRIP PE=1 SV=2	3
P46783	40S ribosomal protein S10 OS=Homo sapiens OX=9606 GN=RPS10 PE=1 SV=1	8
Q15084	Protein disulfide-isomerase A6 OS=Homo sapiens OX=9606 GN=PDIA6 PE=1 SV=1	9
Q07020	60S ribosomal protein L18 OS=Homo sapiens OX=9606 GN=RPL18 PE=1 SV=2	7
P07900	Heat shock protein HSP 90-alpha OS=Homo sapiens OX=9606 GN=HSP90AA1 PE=1 SV=5	4
P27824	Calnexin OS=Homo sapiens OX=9606 GN=CANX PE=1 SV=2	7
P49748	Very long-chain specific acyl-CoA dehydrogenase, mitochondrial OS=Homo sapiens OX=9606 GN=ACADVL PE=1 SV=1	7
P61247	40S ribosomal protein S3a OS=Homo sapiens OX=9606 GN=RPS3A PE=1 SV=2	6
Q5T1M5	FK506-binding protein 15 OS=Homo sapiens OX=9606 GN=FKBP15 PE=1 SV=2	5
P55072	Transitional endoplasmic reticulum ATPase OS=Homo sapiens OX=9606 GN=VCP PE=1 SV=4	9
O95782	AP-2 complex subunit alpha-1 OS=Homo sapiens OX=9606 GN=AP2A1 PE=1 SV=3	5
O43852	Calumenin OS=Homo sapiens OX=9606 GN=CALU PE=1 SV=2	6
Q9NQC3	Reticulon-4 OS=Homo sapiens OX=9606 GN=RTN4 PE=1 SV=2	4
Q92520	Protein FAM3C OS=Homo sapiens OX=9606 GN=FAM3C PE=1 SV=1	7
Q13561	Dynactin subunit 2 OS=Homo sapiens OX=9606 GN=DCTN2 PE=1 SV=4	4
P01130	Low-density lipoprotein receptor OS=Homo sapiens OX=9606 GN=LDLR PE=1 SV=1	5
P52907	F-actin-capping protein subunit alpha-1 OS=Homo sapiens OX=9606 GN=CAPZA1 PE=1 SV=3	13
Q9Y4L1	Hypoxia up-regulated protein 1 OS=Homo sapiens OX=9606 GN=HYOU1 PE=1 SV=1	6
Q99715	Collagen alpha-1(XII) chain OS=Homo sapiens OX=9606 GN=COL12A1 PE=1 SV=2	2
Q14126	Desmoglein-2 OS=Homo sapiens OX=9606 GN=DSG2 PE=1 SV=2	3
Q12959	Disks large homolog 1 OS=Homo sapiens OX=9606 GN=DLG1 PE=1 SV=2	6
P08134	Rho-related GTP-binding protein RhoC OS=Homo sapiens OX=9606 GN=RHOC PE=1 SV=1	15
P05198	Eukaryotic translation initiation factor 2 subunit 1 OS=Homo sapiens OX=9606 GN=EIF2S1 PE=1 SV=3	5
P11177	Pyruvate dehydrogenase E1 component subunit beta, mitochondrial OS=Homo sapiens OX=9606 GN=PDHB PE=1 SV=3	4
P12814	Alpha-actinin-1 OS=Homo sapiens OX=9606 GN=ACTN1 PE=1 SV=2	5
Q02809	Procollagen-lysine,2-oxoglutarate 5-dioxygenase 1 OS=Homo sapiens OX=9606 GN=PLOD1 PE=1 SV=2	3
P43307	Translocon-associated protein subunit alpha OS=Homo sapiens OX=9606 GN=SSR1 PE=1 SV=3	5
O75781	Paralemmin-1 OS=Homo sapiens OX=9606 GN=PALM PE=1 SV=2	5
Q16181	Septin-7 OS=Homo sapiens OX=9606 GN=SEPTIN7 PE=1 SV=2	4
P05141	ADP/ATP translocase 2 OS=Homo sapiens OX=9606 GN=SLC25A5 PE=1 SV=7	4
Q9P0V9	Septin-10 OS=Homo sapiens OX=9606 GN=SEPTIN10 PE=1 SV=2	8
P51659	Peroxisomal multifunctional enzyme type 2 OS=Homo sapiens OX=9606 GN=HSD17B4 PE=1 SV=3	9
Q04837	Single-stranded DNA-binding protein, mitochondrial OS=Homo sapiens OX=9606 GN=SSBP1 PE=1 SV=1	12
P21589	5'-nucleotidase OS=Homo sapiens OX=9606 GN=NT5E PE=1 SV=1	4
O60716	Catenin delta-1 OS=Homo sapiens OX=9606 GN=CTNND1 PE=1 SV=1	3
P26038	Moesin OS=Homo sapiens OX=9606 GN=MSN PE=1 SV=3	10
Q9BTU6	Phosphatidylinositol 4-kinase type 2-alpha OS=Homo sapiens OX=9606 GN=PI4K2A PE=1 SV=1	8
Q6NZI2	Caveolae-associated protein 1 OS=Homo sapiens OX=9606 GN=CAVIN1 PE=1 SV=1	5
Q96CW1	AP-2 complex subunit mu OS=Homo sapiens OX=9606 GN=AP2M1 PE=1 SV=2	8
O14950	Myosin regulatory light chain 12B OS=Homo sapiens OX=9606 GN=MYL12B PE=1 SV=2	12
P06454	Prothymosin alpha OS=Homo sapiens OX=9606 GN=PTMA PE=1 SV=2	13
Q9P0K7	Ankycorbin OS=Homo sapiens OX=9606 GN=RAI14 PE=1 SV=2	5
P61224	Ras-related protein Rap-1b OS=Homo sapiens OX=9606 GN=RAP1B PE=1 SV=1	8
Q02543	60S ribosomal protein L18a OS=Homo sapiens OX=9606 GN=RPL18A PE=1 SV=2	8
P47755	F-actin-capping protein subunit alpha-2 OS=Homo sapiens OX=9606 GN=CAPZA2 PE=1 SV=3	12
Q15056	Eukaryotic translation initiation factor 4H OS=Homo sapiens OX=9606 GN=EIF4H PE=1 SV=5	6
P52272	Heterogeneous nuclear ribonucleoprotein M OS=Homo sapiens OX=9606 GN=HNRNPM PE=1 SV=3	2
P04181	Ornithine aminotransferase, mitochondrial OS=Homo sapiens OX=9606 GN=OAT PE=1 SV=1	5
Q15746	Myosin light chain kinase, smooth muscle OS=Homo sapiens OX=9606 GN=MYLK PE=1 SV=4	2
P05387	60S acidic ribosomal protein P2 OS=Homo sapiens OX=9606 GN=RPLP2 PE=1 SV=1	41
P30044	Peroxiredoxin-5, mitochondrial OS=Homo sapiens OX=9606 GN=PRDX5 PE=1 SV=4	8
P62987	Ubiquitin-60S ribosomal protein L40 OS=Homo sapiens OX=9606 GN=UBA52 PE=1 SV=2	13
O96008	Mitochondrial import receptor subunit TOM40 homolog OS=Homo sapiens OX=9606 GN=TOMM40 PE=1 SV=1	13
O75439	Mitochondrial-processing peptidase subunit beta OS=Homo sapiens OX=9606 GN=PMPCB PE=1 SV=2	8
P23396	40S ribosomal protein S3 OS=Homo sapiens OX=9606 GN=RPS3 PE=1 SV=2	5
Q96HY6	DDRGK domain-containing protein 1 OS=Homo sapiens OX=9606 GN=DDRGK1 PE=1 SV=2	16
P26006	Integrin alpha-3 OS=Homo sapiens OX=9606 GN=ITGA3 PE=1 SV=5	2
P12235	ADP/ATP translocase 1 OS=Homo sapiens OX=9606 GN=SLC25A4 PE=1 SV=4	13
Q53GQ0	Very-long-chain 3-oxoacyl-CoA reductase OS=Homo sapiens OX=9606 GN=HSD17B12 PE=1 SV=2	14
P53621	Coatomer subunit alpha OS=Homo sapiens OX=9606 GN=COPA PE=1 SV=2	1
Q96DH6	RNA-binding protein Musashi homolog 2 OS=Homo sapiens OX=9606 GN=MSI2 PE=1 SV=1	5
Q56VL3	OCIA domain-containing protein 2 OS=Homo sapiens OX=9606 GN=OCIAD2 PE=1 SV=1	8
P62906	60S ribosomal protein L10a OS=Homo sapiens OX=9606 GN=RPL10A PE=1 SV=2	13
P18621	60S ribosomal protein L17 OS=Homo sapiens OX=9606 GN=RPL17 PE=1 SV=3	9
Q9BTV4	Transmembrane protein 43 OS=Homo sapiens OX=9606 GN=TMEM43 PE=1 SV=1	7
P07437	Tubulin beta chain OS=Homo sapiens OX=9606 GN=TUBB PE=1 SV=2	10
P06733	Alpha-enolase OS=Homo sapiens OX=9606 GN=ENO1 PE=1 SV=2	9
P48960	Adhesion G protein-coupled receptor E5 OS=Homo sapiens OX=9606 GN=ADGRE5 PE=1 SV=4	3
Q15067	Peroxisomal acyl-coenzyme A oxidase 1 OS=Homo sapiens OX=9606 GN=ACOX1 PE=1 SV=3	6
O15031	Plexin-B2 OS=Homo sapiens OX=9606 GN=PLXNB2 PE=1 SV=3	3
P08648	Integrin alpha-5 OS=Homo sapiens OX=9606 GN=ITGA5 PE=1 SV=2	4
P19367	Hexokinase-1 OS=Homo sapiens OX=9606 GN=HK1 PE=1 SV=3	5
P60033	CD81 antigen OS=Homo sapiens OX=9606 GN=CD81 PE=1 SV=1	10
Q15365	Poly(rC)-binding protein 1 OS=Homo sapiens OX=9606 GN=PCBP1 PE=1 SV=2	6
O00159	Unconventional myosin-Ic OS=Homo sapiens OX=9606 GN=MYO1C PE=1 SV=4	5
Q8WUM4	Programmed cell death 6-interacting protein OS=Homo sapiens OX=9606 GN=PDCD6IP PE=1 SV=1	6
Q04637	Eukaryotic translation initiation factor 4 gamma 1 OS=Homo sapiens OX=9606 GN=EIF4G1 PE=1 SV=4	2
O75083	WD repeat-containing protein 1 OS=Homo sapiens OX=9606 GN=WDR1 PE=1 SV=4	8
P35268	60S ribosomal protein L22 OS=Homo sapiens OX=9606 GN=RPL22 PE=1 SV=2	12
P78371	T-complex protein 1 subunit beta OS=Homo sapiens OX=9606 GN=CCT2 PE=1 SV=4	12
P62879	Guanine nucleotide-binding protein G(I)/G(S)/G(T) subunit beta-2 OS=Homo sapiens OX=9606 GN=GNB2 PE=1 SV=3	23
P61020	Ras-related protein Rab-5B OS=Homo sapiens OX=9606 GN=RAB5B PE=1 SV=1	9
P61106	Ras-related protein Rab-14 OS=Homo sapiens OX=9606 GN=RAB14 PE=1 SV=4	7
P28331	NADH-ubiquinone oxidoreductase 75 kDa subunit, mitochondrial OS=Homo sapiens OX=9606 GN=NDUFS1 PE=1 SV=3	3
P27348	14-3-3 protein theta OS=Homo sapiens OX=9606 GN=YWHAQ PE=1 SV=1	13
P47897	Glutamine--tRNA ligase OS=Homo sapiens OX=9606 GN=QARS1 PE=1 SV=1	2
Q96HE7	ERO1-like protein alpha OS=Homo sapiens OX=9606 GN=ERO1A PE=1 SV=2	4
P16144	Integrin beta-4 OS=Homo sapiens OX=9606 GN=ITGB4 PE=1 SV=5	2
P20339	Ras-related protein Rab-5A OS=Homo sapiens OX=9606 GN=RAB5A PE=1 SV=2	9
Q14195	Dihydropyrimidinase-related protein 3 OS=Homo sapiens OX=9606 GN=DPYSL3 PE=1 SV=1	3
P30040	Endoplasmic reticulum resident protein 29 OS=Homo sapiens OX=9606 GN=ERP29 PE=1 SV=4	9
Q8WWI1	LIM domain only protein 7 OS=Homo sapiens OX=9606 GN=LMO7 PE=1 SV=3	3
Q8TCZ2	CD99 antigen-like protein 2 OS=Homo sapiens OX=9606 GN=CD99L2 PE=1 SV=1	6
P60660	Myosin light polypeptide 6 OS=Homo sapiens OX=9606 GN=MYL6 PE=1 SV=2	8
Q15691	Microtubule-associated protein RP/EB family member 1 OS=Homo sapiens OX=9606 GN=MAPRE1 PE=1 SV=3	6
O60664	Perilipin-3 OS=Homo sapiens OX=9606 GN=PLIN3 PE=1 SV=3	3
Q13283	Ras GTPase-activating protein-binding protein 1 OS=Homo sapiens OX=9606 GN=G3BP1 PE=1 SV=1	9
P07737	Profilin-1 OS=Homo sapiens OX=9606 GN=PFN1 PE=1 SV=2	16
P15880	40S ribosomal protein S2 OS=Homo sapiens OX=9606 GN=RPS2 PE=1 SV=2	6
Q92896	Golgi apparatus protein 1 OS=Homo sapiens OX=9606 GN=GLG1 PE=1 SV=2	4
P08195	4F2 cell-surface antigen heavy chain OS=Homo sapiens OX=9606 GN=SLC3A2 PE=1 SV=3	6
Q9NZN3	EH domain-containing protein 3 OS=Homo sapiens OX=9606 GN=EHD3 PE=1 SV=2	2
P62495	Eukaryotic peptide chain release factor subunit 1 OS=Homo sapiens OX=9606 GN=ETF1 PE=1 SV=3	3
P46782	40S ribosomal protein S5 OS=Homo sapiens OX=9606 GN=RPS5 PE=1 SV=4	10
Q9NX63	MICOS complex subunit MIC19 OS=Homo sapiens OX=9606 GN=CHCHD3 PE=1 SV=1	7
Q16836	Hydroxyacyl-coenzyme A dehydrogenase, mitochondrial OS=Homo sapiens OX=9606 GN=HADH PE=1 SV=3	8
P10253	Lysosomal alpha-glucosidase OS=Homo sapiens OX=9606 GN=GAA PE=1 SV=4	2
P04083	Annexin A1 OS=Homo sapiens OX=9606 GN=ANXA1 PE=1 SV=2	5
P07205	Phosphoglycerate kinase 2 OS=Homo sapiens OX=9606 GN=PGK2 PE=1 SV=3	4
P19525	Interferon-induced, double-stranded RNA-activated protein kinase OS=Homo sapiens OX=9606 GN=EIF2AK2 PE=1 SV=2	3
P61513	60S ribosomal protein L37a OS=Homo sapiens OX=9606 GN=RPL37A PE=1 SV=2	20
P62241	40S ribosomal protein S8 OS=Homo sapiens OX=9606 GN=RPS8 PE=1 SV=2	7
P04179	Superoxide dismutase [Mn], mitochondrial OS=Homo sapiens OX=9606 GN=SOD2 PE=1 SV=3	6
Q7L2H7	Eukaryotic translation initiation factor 3 subunit M OS=Homo sapiens OX=9606 GN=EIF3M PE=1 SV=1	5
P13804	Electron transfer flavoprotein subunit alpha, mitochondrial OS=Homo sapiens OX=9606 GN=ETFA PE=1 SV=1	5
P56385	ATP synthase subunit e, mitochondrial OS=Homo sapiens OX=9606 GN=ATP5ME PE=1 SV=2	20
Q99536	Synaptic vesicle membrane protein VAT-1 homolog OS=Homo sapiens OX=9606 GN=VAT1 PE=1 SV=2	4
P13489	Ribonuclease inhibitor OS=Homo sapiens OX=9606 GN=RNH1 PE=1 SV=2	4
Q8WVM8	Sec1 family domain-containing protein 1 OS=Homo sapiens OX=9606 GN=SCFD1 PE=1 SV=4	3
O14773	Tripeptidyl-peptidase 1 OS=Homo sapiens OX=9606 GN=TPP1 PE=1 SV=2	3
O95831	Apoptosis-inducing factor 1, mitochondrial OS=Homo sapiens OX=9606 GN=AIFM1 PE=1 SV=1	3
Q14318	Peptidyl-prolyl cis-trans isomerase FKBP8 OS=Homo sapiens OX=9606 GN=FKBP8 PE=1 SV=2	4
O60869	Endothelial differentiation-related factor 1 OS=Homo sapiens OX=9606 GN=EDF1 PE=1 SV=1	8
Q9BW92	Threonine--tRNA ligase, mitochondrial OS=Homo sapiens OX=9606 GN=TARS2 PE=1 SV=1	3
Q7KZF4	Staphylococcal nuclease domain-containing protein 1 OS=Homo sapiens OX=9606 GN=SND1 PE=1 SV=1	1
P11717	Cation-independent mannose-6-phosphate receptor OS=Homo sapiens OX=9606 GN=IGF2R PE=1 SV=3	1
P27658	Collagen alpha-1(VIII) chain OS=Homo sapiens OX=9606 GN=COL8A1 PE=1 SV=2	3
P62917	60S ribosomal protein L8 OS=Homo sapiens OX=9606 GN=RPL8 PE=1 SV=2	8
P51114	RNA-binding protein FXR1 OS=Homo sapiens OX=9606 GN=FXR1 PE=1 SV=3	2
P53992	Protein transport protein Sec24C OS=Homo sapiens OX=9606 GN=SEC24C PE=1 SV=3	1
Q8TAE8	Growth arrest and DNA damage-inducible proteins-interacting protein 1 OS=Homo sapiens OX=9606 GN=GADD45GIP1 PE=1 SV=1	7
Q14974	Importin subunit beta-1 OS=Homo sapiens OX=9606 GN=KPNB1 PE=1 SV=2	3
Q9H9B4	Sideroflexin-1 OS=Homo sapiens OX=9606 GN=SFXN1 PE=1 SV=4	11
P52815	39S ribosomal protein L12, mitochondrial OS=Homo sapiens OX=9606 GN=MRPL12 PE=1 SV=2	7
Q9NX55	Huntingtin-interacting protein K OS=Homo sapiens OX=9606 GN=HYPK PE=1 SV=3	21
Q06787	Fragile X messenger ribonucleoprotein 1 OS=Homo sapiens OX=9606 GN=FMR1 PE=1 SV=1	2
Q16698	2,4-dienoyl-CoA reductase [(3E)-enoyl-CoA-producing], mitochondrial OS=Homo sapiens OX=9606 GN=DECR1 PE=1 SV=1	5
P14927	Cytochrome b-c1 complex subunit 7 OS=Homo sapiens OX=9606 GN=UQCRB PE=1 SV=2	14
P50991	T-complex protein 1 subunit delta OS=Homo sapiens OX=9606 GN=CCT4 PE=1 SV=4	8
P62854	40S ribosomal protein S26 OS=Homo sapiens OX=9606 GN=RPS26 PE=1 SV=3	13
P60903	Protein S100-A10 OS=Homo sapiens OX=9606 GN=S100A10 PE=1 SV=2	18
P36268	Inactive glutathione hydrolase 2 OS=Homo sapiens OX=9606 GN=GGT2P PE=1 SV=3	3
Q8ND56	Protein LSM14 homolog A OS=Homo sapiens OX=9606 GN=LSM14A PE=1 SV=3	4
Q9UBC2	Epidermal growth factor receptor substrate 15-like 1 OS=Homo sapiens OX=9606 GN=EPS15L1 PE=1 SV=1	5
Q9NRX5	Serine incorporator 1 OS=Homo sapiens OX=9606 GN=SERINC1 PE=1 SV=1	4
Q71U36	Tubulin alpha-1A chain OS=Homo sapiens OX=9606 GN=TUBA1A PE=1 SV=1	32
P32418	Sodium/calcium exchanger 1 OS=Homo sapiens OX=9606 GN=SLC8A1 PE=1 SV=3	5
Q9BXF6	Rab11 family-interacting protein 5 OS=Homo sapiens OX=9606 GN=RAB11FIP5 PE=1 SV=1	2
P29144	Tripeptidyl-peptidase 2 OS=Homo sapiens OX=9606 GN=TPP2 PE=1 SV=4	2
Q13308	Inactive tyrosine-protein kinase 7 OS=Homo sapiens OX=9606 GN=PTK7 PE=1 SV=2	3
O00303	Eukaryotic translation initiation factor 3 subunit F OS=Homo sapiens OX=9606 GN=EIF3F PE=1 SV=1	5
P20340	Ras-related protein Rab-6A OS=Homo sapiens OX=9606 GN=RAB6A PE=1 SV=3	11
Q96TA1	Protein Niban 2 OS=Homo sapiens OX=9606 GN=NIBAN2 PE=1 SV=3	5
P22033	Methylmalonyl-CoA mutase, mitochondrial OS=Homo sapiens OX=9606 GN=MMUT PE=1 SV=4	5
P11233	Ras-related protein Ral-A OS=Homo sapiens OX=9606 GN=RALA PE=1 SV=1	12
O00186	Syntaxin-binding protein 3 OS=Homo sapiens OX=9606 GN=STXBP3 PE=1 SV=2	2
Q27J81	Inverted formin-2 OS=Homo sapiens OX=9606 GN=INF2 PE=1 SV=2	2
P45954	Short/branched chain specific acyl-CoA dehydrogenase, mitochondrial OS=Homo sapiens OX=9606 GN=ACADSB PE=1 SV=1	4
P63241	Eukaryotic translation initiation factor 5A-1 OS=Homo sapiens OX=9606 GN=EIF5A PE=1 SV=2	15
P54920	Alpha-soluble NSF attachment protein OS=Homo sapiens OX=9606 GN=NAPA PE=1 SV=3	7
P49184	Deoxyribonuclease-1-like 1 OS=Homo sapiens OX=9606 GN=DNASE1L1 PE=1 SV=1	6
Q96C36	Pyrroline-5-carboxylate reductase 2 OS=Homo sapiens OX=9606 GN=PYCR2 PE=1 SV=1	9
Q99747	Gamma-soluble NSF attachment protein OS=Homo sapiens OX=9606 GN=NAPG PE=1 SV=1	10
Q9Y224	RNA transcription, translation and transport factor protein OS=Homo sapiens OX=9606 GN=RTRAF PE=1 SV=1	7
Q6P587	Acylpyruvase FAHD1, mitochondrial OS=Homo sapiens OX=9606 GN=FAHD1 PE=1 SV=2	7
P29692	Elongation factor 1-delta OS=Homo sapiens OX=9606 GN=EEF1D PE=1 SV=5	5
O75396	Vesicle-trafficking protein SEC22b OS=Homo sapiens OX=9606 GN=SEC22B PE=1 SV=5	9
Q9UL25	Ras-related protein Rab-21 OS=Homo sapiens OX=9606 GN=RAB21 PE=1 SV=3	8
P62873	Guanine nucleotide-binding protein G(I)/G(S)/G(T) subunit beta-1 OS=Homo sapiens OX=9606 GN=GNB1 PE=1 SV=3	14
P24534	Elongation factor 1-beta OS=Homo sapiens OX=9606 GN=EEF1B2 PE=1 SV=3	6
Q9Y3F4	Serine-threonine kinase receptor-associated protein OS=Homo sapiens OX=9606 GN=STRAP PE=1 SV=1	5
Q9GZT3	SRA stem-loop-interacting RNA-binding protein, mitochondrial OS=Homo sapiens OX=9606 GN=SLIRP PE=1 SV=1	13
P04216	Thy-1 membrane glycoprotein OS=Homo sapiens OX=9606 GN=THY1 PE=1 SV=2	9
Q00688	Peptidyl-prolyl cis-trans isomerase FKBP3 OS=Homo sapiens OX=9606 GN=FKBP3 PE=1 SV=1	12
Q96A33	PAT complex subunit CCDC47 OS=Homo sapiens OX=9606 GN=CCDC47 PE=1 SV=1	4
Q9H269	Vacuolar protein sorting-associated protein 16 homolog OS=Homo sapiens OX=9606 GN=VPS16 PE=1 SV=2	2
P36578	60S ribosomal protein L4 OS=Homo sapiens OX=9606 GN=RPL4 PE=1 SV=5	5
Q99798	Aconitate hydratase, mitochondrial OS=Homo sapiens OX=9606 GN=ACO2 PE=1 SV=2	6
Q32P51	Heterogeneous nuclear ribonucleoprotein A1-like 2 OS=Homo sapiens OX=9606 GN=HNRNPA1L2 PE=2 SV=2	5
Q13409	Cytoplasmic dynein 1 intermediate chain 2 OS=Homo sapiens OX=9606 GN=DYNC1I2 PE=1 SV=3	4
Q8NFQ8	Torsin-1A-interacting protein 2 OS=Homo sapiens OX=9606 GN=TOR1AIP2 PE=1 SV=1	8
Q15293	Reticulocalbin-1 OS=Homo sapiens OX=9606 GN=RCN1 PE=1 SV=1	7
Q99959	Plakophilin-2 OS=Homo sapiens OX=9606 GN=PKP2 PE=1 SV=2	2
P00533	Epidermal growth factor receptor OS=Homo sapiens OX=9606 GN=EGFR PE=1 SV=2	2
Q9NUP9	Protein lin-7 homolog C OS=Homo sapiens OX=9606 GN=LIN7C PE=1 SV=1	10
P09525	Annexin A4 OS=Homo sapiens OX=9606 GN=ANXA4 PE=1 SV=4	5
Q9NZ32	Actin-related protein 10 OS=Homo sapiens OX=9606 GN=ACTR10 PE=1 SV=1	4
P61981	14-3-3 protein gamma OS=Homo sapiens OX=9606 GN=YWHAG PE=1 SV=2	11
Q03169	Tumor necrosis factor alpha-induced protein 2 OS=Homo sapiens OX=9606 GN=TNFAIP2 PE=1 SV=2	5
Q6UW78	Ubiquinol-cytochrome-c reductase complex assembly factor 3 OS=Homo sapiens OX=9606 GN=UQCC3 PE=1 SV=2	24
P50570	Dynamin-2 OS=Homo sapiens OX=9606 GN=DNM2 PE=1 SV=2	2
O95202	Mitochondrial proton/calcium exchanger protein OS=Homo sapiens OX=9606 GN=LETM1 PE=1 SV=1	2
Q13217	DnaJ homolog subfamily C member 3 OS=Homo sapiens OX=9606 GN=DNAJC3 PE=1 SV=1	4
P08758	Annexin A5 OS=Homo sapiens OX=9606 GN=ANXA5 PE=1 SV=2	8
P54727	UV excision repair protein RAD23 homolog B OS=Homo sapiens OX=9606 GN=RAD23B PE=1 SV=1	11
Q7Z2W4	Zinc finger CCCH-type antiviral protein 1 OS=Homo sapiens OX=9606 GN=ZC3HAV1 PE=1 SV=3	2
Q5JRX3	Presequence protease, mitochondrial OS=Homo sapiens OX=9606 GN=PITRM1 PE=1 SV=3	1
P04843	Dolichyl-diphosphooligosaccharide--protein glycosyltransferase subunit 1 OS=Homo sapiens OX=9606 GN=RPN1 PE=1 SV=1	3
P07686	Beta-hexosaminidase subunit beta OS=Homo sapiens OX=9606 GN=HEXB PE=1 SV=4	2
O75955	Flotillin-1 OS=Homo sapiens OX=9606 GN=FLOT1 PE=1 SV=3	3
P43155	Carnitine O-acetyltransferase OS=Homo sapiens OX=9606 GN=CRAT PE=1 SV=5	2
O00592	Podocalyxin OS=Homo sapiens OX=9606 GN=PODXL PE=1 SV=2	4
P54764	Ephrin type-A receptor 4 OS=Homo sapiens OX=9606 GN=EPHA4 PE=1 SV=1	2
Q9Y2D5	A-kinase anchor protein 2 OS=Homo sapiens OX=9606 GN=AKAP2 PE=1 SV=3	2
P22626	Heterogeneous nuclear ribonucleoproteins A2/B1 OS=Homo sapiens OX=9606 GN=HNRNPA2B1 PE=1 SV=2	5
Q13155	Aminoacyl tRNA synthase complex-interacting multifunctional protein 2 OS=Homo sapiens OX=9606 GN=AIMP2 PE=1 SV=2	8
P00338	L-lactate dehydrogenase A chain OS=Homo sapiens OX=9606 GN=LDHA PE=1 SV=2	5
Q9NSE4	Isoleucine--tRNA ligase, mitochondrial OS=Homo sapiens OX=9606 GN=IARS2 PE=1 SV=2	1
Q9Y696	Chloride intracellular channel protein 4 OS=Homo sapiens OX=9606 GN=CLIC4 PE=1 SV=4	5
Q92900	Regulator of nonsense transcripts 1 OS=Homo sapiens OX=9606 GN=UPF1 PE=1 SV=2	2
Q9UIW2	Plexin-A1 OS=Homo sapiens OX=9606 GN=PLXNA1 PE=1 SV=3	1
P06396	Gelsolin OS=Homo sapiens OX=9606 GN=GSN PE=1 SV=1	2
P62701	40S ribosomal protein S4, X isoform OS=Homo sapiens OX=9606 GN=RPS4X PE=1 SV=2	5
P50336	Protoporphyrinogen oxidase OS=Homo sapiens OX=9606 GN=PPOX PE=1 SV=1	5
O75822	Eukaryotic translation initiation factor 3 subunit J OS=Homo sapiens OX=9606 GN=EIF3J PE=1 SV=2	10
O75521	Enoyl-CoA delta isomerase 2 OS=Homo sapiens OX=9606 GN=ECI2 PE=1 SV=4	10
P35221	Catenin alpha-1 OS=Homo sapiens OX=9606 GN=CTNNA1 PE=1 SV=1	7
P10515	Dihydrolipoyllysine-residue acetyltransferase component of pyruvate dehydrogenase complex, mitochondrial OS=Homo sapiens OX=9606 GN=DLAT PE=1 SV=3	2
O14786	Neuropilin-1 OS=Homo sapiens OX=9606 GN=NRP1 PE=1 SV=3	2
Q9NUQ6	SPATS2-like protein OS=Homo sapiens OX=9606 GN=SPATS2L PE=1 SV=2	3
P53597	Succinate--CoA ligase [ADP/GDP-forming] subunit alpha, mitochondrial OS=Homo sapiens OX=9606 GN=SUCLG1 PE=1 SV=4	7
P24752	Acetyl-CoA acetyltransferase, mitochondrial OS=Homo sapiens OX=9606 GN=ACAT1 PE=1 SV=1	3
Q9Y512	Sorting and assembly machinery component 50 homolog OS=Homo sapiens OX=9606 GN=SAMM50 PE=1 SV=3	4
P98194	Calcium-transporting ATPase type 2C member 1 OS=Homo sapiens OX=9606 GN=ATP2C1 PE=1 SV=3	3
Q08379	Golgin subfamily A member 2 OS=Homo sapiens OX=9606 GN=GOLGA2 PE=1 SV=3	2
O76024	Wolframin OS=Homo sapiens OX=9606 GN=WFS1 PE=1 SV=2	1
P29401	Transketolase OS=Homo sapiens OX=9606 GN=TKT PE=1 SV=3	4
Q6PI48	Aspartate--tRNA ligase, mitochondrial OS=Homo sapiens OX=9606 GN=DARS2 PE=1 SV=1	3
Q9Y5M8	Signal recognition particle receptor subunit beta OS=Homo sapiens OX=9606 GN=SRPRB PE=1 SV=3	5
P78357	Contactin-associated protein 1 OS=Homo sapiens OX=9606 GN=CNTNAP1 PE=1 SV=1	1
O95571	Persulfide dioxygenase ETHE1, mitochondrial OS=Homo sapiens OX=9606 GN=ETHE1 PE=1 SV=2	7
Q99988	Growth/differentiation factor 15 OS=Homo sapiens OX=9606 GN=GDF15 PE=1 SV=3	5
Q99470	Stromal cell-derived factor 2 OS=Homo sapiens OX=9606 GN=SDF2 PE=1 SV=2	11
P55145	Mesencephalic astrocyte-derived neurotrophic factor OS=Homo sapiens OX=9606 GN=MANF PE=1 SV=3	8
P37802	Transgelin-2 OS=Homo sapiens OX=9606 GN=TAGLN2 PE=1 SV=3	9
Q9UNF0	Protein kinase C and casein kinase substrate in neurons protein 2 OS=Homo sapiens OX=9606 GN=PACSIN2 PE=1 SV=2	3
P18084	Integrin beta-5 OS=Homo sapiens OX=9606 GN=ITGB5 PE=1 SV=1	2
P35580	Myosin-10 OS=Homo sapiens OX=9606 GN=MYH10 PE=1 SV=3	1
Q99623	Prohibitin-2 OS=Homo sapiens OX=9606 GN=PHB2 PE=1 SV=2	6
Q9H4G0	Band 4.1-like protein 1 OS=Homo sapiens OX=9606 GN=EPB41L1 PE=1 SV=2	5
Q13423	NAD(P) transhydrogenase, mitochondrial OS=Homo sapiens OX=9606 GN=NNT PE=1 SV=3	2
P31946	14-3-3 protein beta/alpha OS=Homo sapiens OX=9606 GN=YWHAB PE=1 SV=3	12
P08240	Signal recognition particle receptor subunit alpha OS=Homo sapiens OX=9606 GN=SRPRA PE=1 SV=2	3
Q9BXJ9	N-alpha-acetyltransferase 15, NatA auxiliary subunit OS=Homo sapiens OX=9606 GN=NAA15 PE=1 SV=1	2
Q96I99	Succinate--CoA ligase [GDP-forming] subunit beta, mitochondrial OS=Homo sapiens OX=9606 GN=SUCLG2 PE=1 SV=2	3
P23229	Integrin alpha-6 OS=Homo sapiens OX=9606 GN=ITGA6 PE=1 SV=5	2
Q16658	Fascin OS=Homo sapiens OX=9606 GN=FSCN1 PE=1 SV=3	4
P08559	Pyruvate dehydrogenase E1 component subunit alpha, somatic form, mitochondrial OS=Homo sapiens OX=9606 GN=PDHA1 PE=1 SV=3	8
P57105	Synaptojanin-2-binding protein OS=Homo sapiens OX=9606 GN=SYNJ2BP PE=1 SV=2	10
P08865	40S ribosomal protein SA OS=Homo sapiens OX=9606 GN=RPSA PE=1 SV=4	5
O60313	Dynamin-like 120 kDa protein, mitochondrial OS=Homo sapiens OX=9606 GN=OPA1 PE=1 SV=3	2
O14964	Hepatocyte growth factor-regulated tyrosine kinase substrate OS=Homo sapiens OX=9606 GN=HGS PE=1 SV=1	3
P10301	Ras-related protein R-Ras OS=Homo sapiens OX=9606 GN=RRAS PE=1 SV=1	9
Q6NUK1	Calcium-binding mitochondrial carrier protein SCaMC-1 OS=Homo sapiens OX=9606 GN=SLC25A24 PE=1 SV=2	3
P15313	V-type proton ATPase subunit B, kidney isoform OS=Homo sapiens OX=9606 GN=ATP6V1B1 PE=1 SV=3	3
Q8N129	Protein canopy homolog 4 OS=Homo sapiens OX=9606 GN=CNPY4 PE=1 SV=1	5
Q13310	Polyadenylate-binding protein 4 OS=Homo sapiens OX=9606 GN=PABPC4 PE=1 SV=1	2
P14854	Cytochrome c oxidase subunit 6B1 OS=Homo sapiens OX=9606 GN=COX6B1 PE=1 SV=2	14
Q96A57	Transmembrane protein 230 OS=Homo sapiens OX=9606 GN=TMEM230 PE=1 SV=1	12
Q13765	Nascent polypeptide-associated complex subunit alpha OS=Homo sapiens OX=9606 GN=NACA PE=1 SV=1	7
P55884	Eukaryotic translation initiation factor 3 subunit B OS=Homo sapiens OX=9606 GN=EIF3B PE=1 SV=3	6
P02786	Transferrin receptor protein 1 OS=Homo sapiens OX=9606 GN=TFRC PE=1 SV=2	2
P47985	Cytochrome b-c1 complex subunit Rieske, mitochondrial OS=Homo sapiens OX=9606 GN=UQCRFS1 PE=1 SV=2	5
P54886	Delta-1-pyrroline-5-carboxylate synthase OS=Homo sapiens OX=9606 GN=ALDH18A1 PE=1 SV=2	3
Q5T2T1	MAGUK p55 subfamily member 7 OS=Homo sapiens OX=9606 GN=MPP7 PE=1 SV=1	3
O15511	Actin-related protein 2/3 complex subunit 5 OS=Homo sapiens OX=9606 GN=ARPC5 PE=1 SV=3	23
Q9UHB6	LIM domain and actin-binding protein 1 OS=Homo sapiens OX=9606 GN=LIMA1 PE=1 SV=1	5
P06756	Integrin alpha-V OS=Homo sapiens OX=9606 GN=ITGAV PE=1 SV=2	1
Q9H936	Mitochondrial glutamate carrier 1 OS=Homo sapiens OX=9606 GN=SLC25A22 PE=1 SV=1	17
Q13190	Syntaxin-5 OS=Homo sapiens OX=9606 GN=STX5 PE=1 SV=2	6
Q92552	28S ribosomal protein S27, mitochondrial OS=Homo sapiens OX=9606 GN=MRPS27 PE=1 SV=3	3
Q9NZN4	EH domain-containing protein 2 OS=Homo sapiens OX=9606 GN=EHD2 PE=1 SV=2	3
Q15599	Na(+)/H(+) exchange regulatory cofactor NHE-RF2 OS=Homo sapiens OX=9606 GN=NHERF2 PE=1 SV=2	4
P48735	Isocitrate dehydrogenase [NADP], mitochondrial OS=Homo sapiens OX=9606 GN=IDH2 PE=1 SV=2	4
O75390	Citrate synthase, mitochondrial OS=Homo sapiens OX=9606 GN=CS PE=1 SV=2	2
P61158	Actin-related protein 3 OS=Homo sapiens OX=9606 GN=ACTR3 PE=1 SV=3	5
P61586	Transforming protein RhoA OS=Homo sapiens OX=9606 GN=RHOA PE=1 SV=1	21
P62266	40S ribosomal protein S23 OS=Homo sapiens OX=9606 GN=RPS23 PE=1 SV=3	19
Q96C19	EF-hand domain-containing protein D2 OS=Homo sapiens OX=9606 GN=EFHD2 PE=1 SV=1	7
Q9H0X4	Protein FAM234A OS=Homo sapiens OX=9606 GN=FAM234A PE=1 SV=1	3
O94874	E3 UFM1-protein ligase 1 OS=Homo sapiens OX=9606 GN=UFL1 PE=1 SV=2	2
P11586	C-1-tetrahydrofolate synthase, cytoplasmic OS=Homo sapiens OX=9606 GN=MTHFD1 PE=1 SV=4	1
Q96AY3	Peptidyl-prolyl cis-trans isomerase FKBP10 OS=Homo sapiens OX=9606 GN=FKBP10 PE=1 SV=1	3
Q96N67	Dedicator of cytokinesis protein 7 OS=Homo sapiens OX=9606 GN=DOCK7 PE=1 SV=4	1
O94826	Mitochondrial import receptor subunit TOM70 OS=Homo sapiens OX=9606 GN=TOMM70 PE=1 SV=1	6
Q9Y4W6	AFG3-like protein 2 OS=Homo sapiens OX=9606 GN=AFG3L2 PE=1 SV=2	5
P14174	Macrophage migration inhibitory factor OS=Homo sapiens OX=9606 GN=MIF PE=1 SV=4	8
Q9HCM4	Band 4.1-like protein 5 OS=Homo sapiens OX=9606 GN=EPB41L5 PE=1 SV=3	2
Q14789	Golgin subfamily B member 1 OS=Homo sapiens OX=9606 GN=GOLGB1 PE=1 SV=2	0
Q9BX67	Junctional adhesion molecule C OS=Homo sapiens OX=9606 GN=JAM3 PE=1 SV=1	8
P36542	ATP synthase subunit gamma, mitochondrial OS=Homo sapiens OX=9606 GN=ATP5F1C PE=1 SV=1	4
Q9H3Z4	DnaJ homolog subfamily C member 5 OS=Homo sapiens OX=9606 GN=DNAJC5 PE=1 SV=1	17
Q75LS8	Putative FK506-binding protein 9-like protein OS=Homo sapiens OX=9606 GN=FKBP9P1 PE=5 SV=1	8
Q99757	Thioredoxin, mitochondrial OS=Homo sapiens OX=9606 GN=TXN2 PE=1 SV=2	9
Q9UEY8	Gamma-adducin OS=Homo sapiens OX=9606 GN=ADD3 PE=1 SV=1	2
P10599	Thioredoxin OS=Homo sapiens OX=9606 GN=TXN PE=1 SV=3	9
Q9Y697	Cysteine desulfurase OS=Homo sapiens OX=9606 GN=NFS1 PE=1 SV=3	5
P13674	Prolyl 4-hydroxylase subunit alpha-1 OS=Homo sapiens OX=9606 GN=P4HA1 PE=1 SV=2	4
Q9Y2Q9	28S ribosomal protein S28, mitochondrial OS=Homo sapiens OX=9606 GN=MRPS28 PE=1 SV=1	13
Q7Z6K1	THAP domain-containing protein 5 OS=Homo sapiens OX=9606 GN=THAP5 PE=1 SV=2	2
P54136	Arginine--tRNA ligase, cytoplasmic OS=Homo sapiens OX=9606 GN=RARS1 PE=1 SV=2	3
P60900	Proteasome subunit alpha type-6 OS=Homo sapiens OX=9606 GN=PSMA6 PE=1 SV=1	7
P62136	Serine/threonine-protein phosphatase PP1-alpha catalytic subunit OS=Homo sapiens OX=9606 GN=PPP1CA PE=1 SV=1	4
Q969P0	Immunoglobulin superfamily member 8 OS=Homo sapiens OX=9606 GN=IGSF8 PE=1 SV=1	3
Q9UHG3	Prenylcysteine oxidase 1 OS=Homo sapiens OX=9606 GN=PCYOX1 PE=1 SV=3	4
Q01813	ATP-dependent 6-phosphofructokinase, platelet type OS=Homo sapiens OX=9606 GN=PFKP PE=1 SV=2	2
Q16777	Histone H2A type 2-C OS=Homo sapiens OX=9606 GN=H2AC20 PE=1 SV=4	7
Q9UJW0	Dynactin subunit 4 OS=Homo sapiens OX=9606 GN=DCTN4 PE=1 SV=1	3
Q15165	Serum paraoxonase/arylesterase 2 OS=Homo sapiens OX=9606 GN=PON2 PE=1 SV=4	5
Q9UHB9	Signal recognition particle subunit SRP68 OS=Homo sapiens OX=9606 GN=SRP68 PE=1 SV=2	3
Q8TEQ6	Gem-associated protein 5 OS=Homo sapiens OX=9606 GN=GEMIN5 PE=1 SV=3	1
Q9NR12	PDZ and LIM domain protein 7 OS=Homo sapiens OX=9606 GN=PDLIM7 PE=1 SV=1	7
Q9H2V7	Protein spinster homolog 1 OS=Homo sapiens OX=9606 GN=SPNS1 PE=1 SV=1	3
Q14165	Malectin OS=Homo sapiens OX=9606 GN=MLEC PE=1 SV=1	4
P48681	Nestin OS=Homo sapiens OX=9606 GN=NES PE=1 SV=2	2
Q96DB5	Regulator of microtubule dynamics protein 1 OS=Homo sapiens OX=9606 GN=RMDN1 PE=1 SV=1	6
Q9BRR6	ADP-dependent glucokinase OS=Homo sapiens OX=9606 GN=ADPGK PE=1 SV=1	4
P46777	60S ribosomal protein L5 OS=Homo sapiens OX=9606 GN=RPL5 PE=1 SV=3	6
P61978	Heterogeneous nuclear ribonucleoprotein K OS=Homo sapiens OX=9606 GN=HNRNPK PE=1 SV=1	3
P08962	CD63 antigen OS=Homo sapiens OX=9606 GN=CD63 PE=1 SV=2	9
P30519	Heme oxygenase 2 OS=Homo sapiens OX=9606 GN=HMOX2 PE=1 SV=2	7
P13987	CD59 glycoprotein OS=Homo sapiens OX=9606 GN=CD59 PE=1 SV=1	9
O75380	NADH dehydrogenase [ubiquinone] iron-sulfur protein 6, mitochondrial OS=Homo sapiens OX=9606 GN=NDUFS6 PE=1 SV=1	18
P60866	40S ribosomal protein S20 OS=Homo sapiens OX=9606 GN=RPS20 PE=1 SV=1	10
O75947	ATP synthase subunit d, mitochondrial OS=Homo sapiens OX=9606 GN=ATP5PD PE=1 SV=3	9
P53618	Coatomer subunit beta OS=Homo sapiens OX=9606 GN=COPB1 PE=1 SV=3	3
P62937	Peptidyl-prolyl cis-trans isomerase A OS=Homo sapiens OX=9606 GN=PPIA PE=1 SV=2	5
Q8IY17	Patatin-like phospholipase domain-containing protein 6 OS=Homo sapiens OX=9606 GN=PNPLA6 PE=1 SV=3	1
P05067	Amyloid-beta precursor protein OS=Homo sapiens OX=9606 GN=APP PE=1 SV=3	3
Q8N2U0	Transmembrane protein 256 OS=Homo sapiens OX=9606 GN=TMEM256 PE=3 SV=1	25
Q6PJW8	Consortin OS=Homo sapiens OX=9606 GN=CNST PE=1 SV=3	4
O94876	Transmembrane and coiled-coil domains protein 1 OS=Homo sapiens OX=9606 GN=TMCC1 PE=1 SV=3	5
Q9UIQ6	Leucyl-cystinyl aminopeptidase OS=Homo sapiens OX=9606 GN=LNPEP PE=1 SV=3	2
Q12797	Aspartyl/asparaginyl beta-hydroxylase OS=Homo sapiens OX=9606 GN=ASPH PE=1 SV=3	2
P13798	Acylamino-acid-releasing enzyme OS=Homo sapiens OX=9606 GN=APEH PE=1 SV=4	3
Q5XKP0	MICOS complex subunit MIC13 OS=Homo sapiens OX=9606 GN=MICOS13 PE=1 SV=1	19
P40926	Malate dehydrogenase, mitochondrial OS=Homo sapiens OX=9606 GN=MDH2 PE=1 SV=3	3
Q562R1	Beta-actin-like protein 2 OS=Homo sapiens OX=9606 GN=ACTBL2 PE=1 SV=2	9
Q14554	Protein disulfide-isomerase A5 OS=Homo sapiens OX=9606 GN=PDIA5 PE=1 SV=1	5
O14818	Proteasome subunit alpha type-7 OS=Homo sapiens OX=9606 GN=PSMA7 PE=1 SV=1	6
Q6PIU2	Neutral cholesterol ester hydrolase 1 OS=Homo sapiens OX=9606 GN=NCEH1 PE=1 SV=3	7
Q16778	Histone H2B type 2-E OS=Homo sapiens OX=9606 GN=H2BC21 PE=1 SV=3	7
Q10471	Polypeptide N-acetylgalactosaminyltransferase 2 OS=Homo sapiens OX=9606 GN=GALNT2 PE=1 SV=1	4
Q92616	eIF-2-alpha kinase activator GCN1 OS=Homo sapiens OX=9606 GN=GCN1 PE=1 SV=7	1
O75629	Protein CREG1 OS=Homo sapiens OX=9606 GN=CREG1 PE=1 SV=1	10
P39019	40S ribosomal protein S19 OS=Homo sapiens OX=9606 GN=RPS19 PE=1 SV=2	6
P61204	ADP-ribosylation factor 3 OS=Homo sapiens OX=9606 GN=ARF3 PE=1 SV=2	10
Q02952	A-kinase anchor protein 12 OS=Homo sapiens OX=9606 GN=AKAP12 PE=1 SV=4	1
Q96T51	RUN and FYVE domain-containing protein 1 OS=Homo sapiens OX=9606 GN=RUFY1 PE=1 SV=2	3
P04350	Tubulin beta-4A chain OS=Homo sapiens OX=9606 GN=TUBB4A PE=1 SV=2	10
Q9NR28	Diablo IAP-binding mitochondrial protein OS=Homo sapiens OX=9606 GN=DIABLO PE=1 SV=1	8
P20645	Cation-dependent mannose-6-phosphate receptor OS=Homo sapiens OX=9606 GN=M6PR PE=1 SV=1	6
Q9H078	Caseinolytic peptidase B protein homolog OS=Homo sapiens OX=9606 GN=CLPB PE=1 SV=1	3
Q00577	Transcriptional activator protein Pur-alpha OS=Homo sapiens OX=9606 GN=PURA PE=1 SV=2	10
P09110	3-ketoacyl-CoA thiolase, peroxisomal OS=Homo sapiens OX=9606 GN=ACAA1 PE=1 SV=2	4
Q14155	Rho guanine nucleotide exchange factor 7 OS=Homo sapiens OX=9606 GN=ARHGEF7 PE=1 SV=2	2
O14617	AP-3 complex subunit delta-1 OS=Homo sapiens OX=9606 GN=AP3D1 PE=1 SV=1	1
P54819	Adenylate kinase 2, mitochondrial OS=Homo sapiens OX=9606 GN=AK2 PE=1 SV=2	5
Q8IXB1	DnaJ homolog subfamily C member 10 OS=Homo sapiens OX=9606 GN=DNAJC10 PE=1 SV=2	3
Q92841	Probable ATP-dependent RNA helicase DDX17 OS=Homo sapiens OX=9606 GN=DDX17 PE=1 SV=2	2
Q9UBR2	Cathepsin Z OS=Homo sapiens OX=9606 GN=CTSZ PE=1 SV=1	5
Q04721	Neurogenic locus notch homolog protein 2 OS=Homo sapiens OX=9606 GN=NOTCH2 PE=1 SV=3	1
P46459	Vesicle-fusing ATPase OS=Homo sapiens OX=9606 GN=NSF PE=1 SV=3	2
Q8N2F6	Armadillo repeat-containing protein 10 OS=Homo sapiens OX=9606 GN=ARMC10 PE=1 SV=1	5
Q96Q89	Kinesin-like protein KIF20B OS=Homo sapiens OX=9606 GN=KIF20B PE=1 SV=3	0
Q9H6T3	RNA polymerase II-associated protein 3 OS=Homo sapiens OX=9606 GN=RPAP3 PE=1 SV=2	2
Q8IV08	5'-3' exonuclease PLD3 OS=Homo sapiens OX=9606 GN=PLD3 PE=1 SV=1	6
P49411	Elongation factor Tu, mitochondrial OS=Homo sapiens OX=9606 GN=TUFM PE=1 SV=3	4
Q92747	Actin-related protein 2/3 complex subunit 1A OS=Homo sapiens OX=9606 GN=ARPC1A PE=1 SV=2	6
P67936	Tropomyosin alpha-4 chain OS=Homo sapiens OX=9606 GN=TPM4 PE=1 SV=3	4
Q12931	Heat shock protein 75 kDa, mitochondrial OS=Homo sapiens OX=9606 GN=TRAP1 PE=1 SV=3	4
Q567U6	Coiled-coil domain-containing protein 93 OS=Homo sapiens OX=9606 GN=CCDC93 PE=1 SV=2	3
A0A0B4J2D5	Putative glutamine amidotransferase-like class 1 domain-containing protein 3B, mitochondrial OS=Homo sapiens OX=9606 GN=GATD3B PE=5 SV=1	10
P49768	Presenilin-1 OS=Homo sapiens OX=9606 GN=PSEN1 PE=1 SV=1	3
O14494	Phospholipid phosphatase 1 OS=Homo sapiens OX=9606 GN=PLPP1 PE=1 SV=1	7
O94766	Galactosylgalactosylxylosylprotein 3-beta-glucuronosyltransferase 3 OS=Homo sapiens OX=9606 GN=B3GAT3 PE=1 SV=2	3
Q8TEA8	D-aminoacyl-tRNA deacylase 1 OS=Homo sapiens OX=9606 GN=DTD1 PE=1 SV=2	7
Q8WV19	Vesicle transport protein SFT2A OS=Homo sapiens OX=9606 GN=SFT2D1 PE=1 SV=1	17
Q03001	Dystonin OS=Homo sapiens OX=9606 GN=DST PE=1 SV=4	0
P47813	Eukaryotic translation initiation factor 1A, X-chromosomal OS=Homo sapiens OX=9606 GN=EIF1AX PE=1 SV=2	11
Q96T58	Msx2-interacting protein OS=Homo sapiens OX=9606 GN=SPEN PE=1 SV=1	0
Q562E7	WD repeat-containing protein 81 OS=Homo sapiens OX=9606 GN=WDR81 PE=1 SV=2	1
Q00587	Cdc42 effector protein 1 OS=Homo sapiens OX=9606 GN=CDC42EP1 PE=1 SV=1	6
Q5JTZ9	Alanine--tRNA ligase, mitochondrial OS=Homo sapiens OX=9606 GN=AARS2 PE=1 SV=1	3
Q15036	Sorting nexin-17 OS=Homo sapiens OX=9606 GN=SNX17 PE=1 SV=1	6
Q9H1P3	Oxysterol-binding protein-related protein 2 OS=Homo sapiens OX=9606 GN=OSBPL2 PE=1 SV=1	4
Q7Z5P9	Mucin-19 OS=Homo sapiens OX=9606 GN=MUC19 PE=1 SV=3	0
Q9GZS3	SKI8 subunit of superkiller complex protein OS=Homo sapiens OX=9606 GN=SKIC8 PE=1 SV=1	6
Q8TAM6	Ermin OS=Homo sapiens OX=9606 GN=ERMN PE=1 SV=1	2
P08123	Collagen alpha-2(I) chain OS=Homo sapiens OX=9606 GN=COL1A2 PE=1 SV=7	2
Q9HCI5	Melanoma-associated antigen E1 OS=Homo sapiens OX=9606 GN=MAGEE1 PE=1 SV=2	2
P08237	ATP-dependent 6-phosphofructokinase, muscle type OS=Homo sapiens OX=9606 GN=PFKM PE=1 SV=2	2
P46939	Utrophin OS=Homo sapiens OX=9606 GN=UTRN PE=1 SV=2	1
O15230	Laminin subunit alpha-5 OS=Homo sapiens OX=9606 GN=LAMA5 PE=1 SV=8	1
Q8NCA5	Protein FAM98A OS=Homo sapiens OX=9606 GN=FAM98A PE=1 SV=2	5
Q9BSJ2	Gamma-tubulin complex component 2 OS=Homo sapiens OX=9606 GN=TUBGCP2 PE=1 SV=2	2
Q13740	CD166 antigen OS=Homo sapiens OX=9606 GN=ALCAM PE=1 SV=2	3
Q9BSK1	Zinc finger protein 577 OS=Homo sapiens OX=9606 GN=ZNF577 PE=2 SV=3	3
P40426	Pre-B-cell leukemia transcription factor 3 OS=Homo sapiens OX=9606 GN=PBX3 PE=1 SV=1	10
Q8IZQ1	WD repeat and FYVE domain-containing protein 3 OS=Homo sapiens OX=9606 GN=WDFY3 PE=1 SV=2	1
Q86UP2	Kinectin OS=Homo sapiens OX=9606 GN=KTN1 PE=1 SV=1	2
Q9P0V3	SH3 domain-binding protein 4 OS=Homo sapiens OX=9606 GN=SH3BP4 PE=1 SV=1	2
Q5T619	Zinc finger protein 648 OS=Homo sapiens OX=9606 GN=ZNF648 PE=1 SV=1	5
P40227	T-complex protein 1 subunit zeta OS=Homo sapiens OX=9606 GN=CCT6A PE=1 SV=3	3
Q92819	Hyaluronan synthase 2 OS=Homo sapiens OX=9606 GN=HAS2 PE=1 SV=1	3
P55327	Tumor protein D52 OS=Homo sapiens OX=9606 GN=TPD52 PE=1 SV=2	14
P02768	Albumin OS=Homo sapiens OX=9606 GN=ALB PE=1 SV=2	2
Q9UHR6	Zinc finger HIT domain-containing protein 2 OS=Homo sapiens OX=9606 GN=ZNHIT2 PE=1 SV=1	2
Q05193	Dynamin-1 OS=Homo sapiens OX=9606 GN=DNM1 PE=1 SV=2	2
P11532	Dystrophin OS=Homo sapiens OX=9606 GN=DMD PE=1 SV=3	1
O00471	Exocyst complex component 5 OS=Homo sapiens OX=9606 GN=EXOC5 PE=1 SV=1	3
O00506	Serine/threonine-protein kinase 25 OS=Homo sapiens OX=9606 GN=STK25 PE=1 SV=1	4
P11464	Pregnancy-specific beta-1-glycoprotein 1 OS=Homo sapiens OX=9606 GN=PSG1 PE=1 SV=1	6
Q01804	OTU domain-containing protein 4 OS=Homo sapiens OX=9606 GN=OTUD4 PE=1 SV=4	2
Q6IE36	Ovostatin homolog 2 OS=Homo sapiens OX=9606 GN=OVOS2 PE=2 SV=3	1
P54578	Ubiquitin carboxyl-terminal hydrolase 14 OS=Homo sapiens OX=9606 GN=USP14 PE=1 SV=3	5
Q86Z14	Beta-klotho OS=Homo sapiens OX=9606 GN=KLB PE=1 SV=1	2
Q9P0J1	[Pyruvate dehydrogenase [acetyl-transferring]]-phosphatase 1, mitochondrial OS=Homo sapiens OX=9606 GN=PDP1 PE=1 SV=3	5
Q12906	Interleukin enhancer-binding factor 3 OS=Homo sapiens OX=9606 GN=ILF3 PE=1 SV=3	2
P51955	Serine/threonine-protein kinase Nek2 OS=Homo sapiens OX=9606 GN=NEK2 PE=1 SV=1	6
Q15475	Homeobox protein SIX1 OS=Homo sapiens OX=9606 GN=SIX1 PE=1 SV=1	5
Q96QT4	Transient receptor potential cation channel subfamily M member 7 OS=Homo sapiens OX=9606 GN=TRPM7 PE=1 SV=1	1
P53396	ATP-citrate synthase OS=Homo sapiens OX=9606 GN=ACLY PE=1 SV=3	2
Q9Y2T2	AP-3 complex subunit mu-1 OS=Homo sapiens OX=9606 GN=AP3M1 PE=1 SV=1	4
O14828	Secretory carrier-associated membrane protein 3 OS=Homo sapiens OX=9606 GN=SCAMP3 PE=1 SV=3	6
A2RRP1	NBAS subunit of NRZ tethering complex OS=Homo sapiens OX=9606 GN=NBAS PE=1 SV=2	1
O94782	Ubiquitin carboxyl-terminal hydrolase 1 OS=Homo sapiens OX=9606 GN=USP1 PE=1 SV=1	1
P33121	Long-chain-fatty-acid--CoA ligase 1 OS=Homo sapiens OX=9606 GN=ACSL1 PE=1 SV=1	2
Q86UE4	Protein LYRIC OS=Homo sapiens OX=9606 GN=MTDH PE=1 SV=2	6
Q96JB1	Dynein axonemal heavy chain 8 OS=Homo sapiens OX=9606 GN=DNAH8 PE=1 SV=2	0
P29992	Guanine nucleotide-binding protein subunit alpha-11 OS=Homo sapiens OX=9606 GN=GNA11 PE=1 SV=2	5
P78509	Reelin OS=Homo sapiens OX=9606 GN=RELN PE=1 SV=3	1

## Sheet: Mag-200 Proteins
Accession	Description	Coverage [%]
P04075	Fructose-bisphosphate aldolase A OS=Homo sapiens OX=9606 GN=ALDOA PE=1 SV=2	19
P30101	Protein disulfide-isomerase A3 OS=Homo sapiens OX=9606 GN=PDIA3 PE=1 SV=4	10
O43169	Cytochrome b5 type B OS=Homo sapiens OX=9606 GN=CYB5B PE=1 SV=3	23
Q13011	Delta(3,5)-Delta(2,4)-dienoyl-CoA isomerase, mitochondrial OS=Homo sapiens OX=9606 GN=ECH1 PE=1 SV=2	9
P14923	Junction plakoglobin OS=Homo sapiens OX=9606 GN=JUP PE=1 SV=3	14
P11021	Endoplasmic reticulum chaperone BiP OS=Homo sapiens OX=9606 GN=HSPA5 PE=1 SV=2	11
Q16643	Drebrin OS=Homo sapiens OX=9606 GN=DBN1 PE=1 SV=4	4
P04406	Glyceraldehyde-3-phosphate dehydrogenase OS=Homo sapiens OX=9606 GN=GAPDH PE=1 SV=3	21
P07355	Annexin A2 OS=Homo sapiens OX=9606 GN=ANXA2 PE=1 SV=2	32
Q13813	Spectrin alpha chain, non-erythrocytic 1 OS=Homo sapiens OX=9606 GN=SPTAN1 PE=1 SV=3	2
Q16891	MICOS complex subunit MIC60 OS=Homo sapiens OX=9606 GN=IMMT PE=1 SV=1	5
Q9NZT1	Calmodulin-like protein 5 OS=Homo sapiens OX=9606 GN=CALML5 PE=1 SV=2	30
Q9H0N0	Ras-related protein Rab-6C OS=Homo sapiens OX=9606 GN=RAB6C PE=1 SV=2	9
P21796	Voltage-dependent anion-selective channel protein 1 OS=Homo sapiens OX=9606 GN=VDAC1 PE=1 SV=2	28
P15924	Desmoplakin OS=Homo sapiens OX=9606 GN=DSP PE=1 SV=3	4
P05783	Keratin, type I cytoskeletal 18 OS=Homo sapiens OX=9606 GN=KRT18 PE=1 SV=2	13
Q02413	Desmoglein-1 OS=Homo sapiens OX=9606 GN=DSG1 PE=1 SV=2	8
P05023	Sodium/potassium-transporting ATPase subunit alpha-1 OS=Homo sapiens OX=9606 GN=ATP1A1 PE=1 SV=1	3
P45880	Voltage-dependent anion-selective channel protein 2 OS=Homo sapiens OX=9606 GN=VDAC2 PE=1 SV=2	29
P07237	Protein disulfide-isomerase OS=Homo sapiens OX=9606 GN=P4HB PE=1 SV=3	11
O14950	Myosin regulatory light chain 12B OS=Homo sapiens OX=9606 GN=MYL12B PE=1 SV=2	12
P49755	Transmembrane emp24 domain-containing protein 10 OS=Homo sapiens OX=9606 GN=TMED10 PE=1 SV=2	10
P02538	Keratin, type II cytoskeletal 6A OS=Homo sapiens OX=9606 GN=KRT6A PE=1 SV=3	34
Q09666	Neuroblast differentiation-associated protein AHNAK OS=Homo sapiens OX=9606 GN=AHNAK PE=1 SV=2	2
P04259	Keratin, type II cytoskeletal 6B OS=Homo sapiens OX=9606 GN=KRT6B PE=1 SV=5	32
P51572	B-cell receptor-associated protein 31 OS=Homo sapiens OX=9606 GN=BCAP31 PE=1 SV=3	8
Q99714	3-hydroxyacyl-CoA dehydrogenase type-2 OS=Homo sapiens OX=9606 GN=HSD17B10 PE=1 SV=3	17
P13647	Keratin, type II cytoskeletal 5 OS=Homo sapiens OX=9606 GN=KRT5 PE=1 SV=3	21
P46940	Ras GTPase-activating-like protein IQGAP1 OS=Homo sapiens OX=9606 GN=IQGAP1 PE=1 SV=1	2
P07602	Prosaposin OS=Homo sapiens OX=9606 GN=PSAP PE=1 SV=2	2
P08779	Keratin, type I cytoskeletal 16 OS=Homo sapiens OX=9606 GN=KRT16 PE=1 SV=4	45
P35527	Keratin, type I cytoskeletal 9 OS=Homo sapiens OX=9606 GN=KRT9 PE=1 SV=3	60
Q9NUJ1	Palmitoyl-protein thioesterase ABHD10, mitochondrial OS=Homo sapiens OX=9606 GN=ABHD10 PE=1 SV=1	6
Q9NQC3	Reticulon-4 OS=Homo sapiens OX=9606 GN=RTN4 PE=1 SV=2	1
P08473	Neprilysin OS=Homo sapiens OX=9606 GN=MME PE=1 SV=2	5
O75439	Mitochondrial-processing peptidase subunit beta OS=Homo sapiens OX=9606 GN=PMPCB PE=1 SV=2	4
P05787	Keratin, type II cytoskeletal 8 OS=Homo sapiens OX=9606 GN=KRT8 PE=1 SV=7	12
P25705	ATP synthase subunit alpha, mitochondrial OS=Homo sapiens OX=9606 GN=ATP5F1A PE=1 SV=1	9
P14618	Pyruvate kinase PKM OS=Homo sapiens OX=9606 GN=PKM PE=1 SV=4	4
P10599	Thioredoxin OS=Homo sapiens OX=9606 GN=TXN PE=1 SV=3	21
P25398	40S ribosomal protein S12 OS=Homo sapiens OX=9606 GN=RPS12 PE=1 SV=3	17
P10809	60 kDa heat shock protein, mitochondrial OS=Homo sapiens OX=9606 GN=HSPD1 PE=1 SV=2	19
P38646	Stress-70 protein, mitochondrial OS=Homo sapiens OX=9606 GN=HSPA9 PE=1 SV=2	3
Q06830	Peroxiredoxin-1 OS=Homo sapiens OX=9606 GN=PRDX1 PE=1 SV=1	18
P61247	40S ribosomal protein S3a OS=Homo sapiens OX=9606 GN=RPS3A PE=1 SV=2	6
Q9UQ80	Proliferation-associated protein 2G4 OS=Homo sapiens OX=9606 GN=PA2G4 PE=1 SV=3	5
O75369	Filamin-B OS=Homo sapiens OX=9606 GN=FLNB PE=1 SV=2	6
O43707	Alpha-actinin-4 OS=Homo sapiens OX=9606 GN=ACTN4 PE=1 SV=2	6
P35579	Myosin-9 OS=Homo sapiens OX=9606 GN=MYH9 PE=1 SV=4	5
O43852	Calumenin OS=Homo sapiens OX=9606 GN=CALU PE=1 SV=2	6
P04264	Keratin, type II cytoskeletal 1 OS=Homo sapiens OX=9606 GN=KRT1 PE=1 SV=6	51
P60709	Actin, cytoplasmic 1 OS=Homo sapiens OX=9606 GN=ACTB PE=1 SV=1	26
P13645	Keratin, type I cytoskeletal 10 OS=Homo sapiens OX=9606 GN=KRT10 PE=1 SV=6	45
P62820	Ras-related protein Rab-1A OS=Homo sapiens OX=9606 GN=RAB1A PE=1 SV=3	20
P14625	Endoplasmin OS=Homo sapiens OX=9606 GN=HSP90B1 PE=1 SV=1	5
Q12959	Disks large homolog 1 OS=Homo sapiens OX=9606 GN=DLG1 PE=1 SV=2	2
P13667	Protein disulfide-isomerase A4 OS=Homo sapiens OX=9606 GN=PDIA4 PE=1 SV=2	6
P12236	ADP/ATP translocase 3 OS=Homo sapiens OX=9606 GN=SLC25A6 PE=1 SV=4	4
P08670	Vimentin OS=Homo sapiens OX=9606 GN=VIM PE=1 SV=4	9
P16989	Y-box-binding protein 3 OS=Homo sapiens OX=9606 GN=YBX3 PE=1 SV=4	5
P35030	Trypsin-3 OS=Homo sapiens OX=9606 GN=PRSS3 PE=1 SV=2	4
P02533	Keratin, type I cytoskeletal 14 OS=Homo sapiens OX=9606 GN=KRT14 PE=1 SV=4	36
Q14764	Major vault protein OS=Homo sapiens OX=9606 GN=MVP PE=1 SV=4	3
P07858	Cathepsin B OS=Homo sapiens OX=9606 GN=CTSB PE=1 SV=3	6
P31151	Protein S100-A7 OS=Homo sapiens OX=9606 GN=S100A7 PE=1 SV=4	24
P62987	Ubiquitin-60S ribosomal protein L40 OS=Homo sapiens OX=9606 GN=UBA52 PE=1 SV=2	20
P21333	Filamin-A OS=Homo sapiens OX=9606 GN=FLNA PE=1 SV=4	3
P35908	Keratin, type II cytoskeletal 2 epidermal OS=Homo sapiens OX=9606 GN=KRT2 PE=1 SV=2	27
Q02809	Procollagen-lysine,2-oxoglutarate 5-dioxygenase 1 OS=Homo sapiens OX=9606 GN=PLOD1 PE=1 SV=2	3
Q96CW1	AP-2 complex subunit mu OS=Homo sapiens OX=9606 GN=AP2M1 PE=1 SV=2	4
Q92520	Protein FAM3C OS=Homo sapiens OX=9606 GN=FAM3C PE=1 SV=1	7
Q9Y4L1	Hypoxia up-regulated protein 1 OS=Homo sapiens OX=9606 GN=HYOU1 PE=1 SV=1	2
P08708	40S ribosomal protein S17 OS=Homo sapiens OX=9606 GN=RPS17 PE=1 SV=2	16
P32969	60S ribosomal protein L9 OS=Homo sapiens OX=9606 GN=RPL9 PE=1 SV=1	14
O60506	Heterogeneous nuclear ribonucleoprotein Q OS=Homo sapiens OX=9606 GN=SYNCRIP PE=1 SV=2	3
P08582	Melanotransferrin OS=Homo sapiens OX=9606 GN=MELTF PE=1 SV=2	3
Q96HY6	DDRGK domain-containing protein 1 OS=Homo sapiens OX=9606 GN=DDRGK1 PE=1 SV=2	5
P35609	Alpha-actinin-2 OS=Homo sapiens OX=9606 GN=ACTN2 PE=1 SV=1	2
P30040	Endoplasmic reticulum resident protein 29 OS=Homo sapiens OX=9606 GN=ERP29 PE=1 SV=4	9
P28331	NADH-ubiquinone oxidoreductase 75 kDa subunit, mitochondrial OS=Homo sapiens OX=9606 GN=NDUFS1 PE=1 SV=3	3
P00505	Aspartate aminotransferase, mitochondrial OS=Homo sapiens OX=9606 GN=GOT2 PE=1 SV=3	7
Q9NS69	Mitochondrial import receptor subunit TOM22 homolog OS=Homo sapiens OX=9606 GN=TOMM22 PE=1 SV=3	18
P81605	Dermcidin OS=Homo sapiens OX=9606 GN=DCD PE=1 SV=2	25
P05198	Eukaryotic translation initiation factor 2 subunit 1 OS=Homo sapiens OX=9606 GN=EIF2S1 PE=1 SV=3	5
Q15084	Protein disulfide-isomerase A6 OS=Homo sapiens OX=9606 GN=PDIA6 PE=1 SV=1	3
P09486	SPARC OS=Homo sapiens OX=9606 GN=SPARC PE=1 SV=1	6
P51148	Ras-related protein Rab-5C OS=Homo sapiens OX=9606 GN=RAB5C PE=1 SV=2	20
O95782	AP-2 complex subunit alpha-1 OS=Homo sapiens OX=9606 GN=AP2A1 PE=1 SV=3	2
P09382	Galectin-1 OS=Homo sapiens OX=9606 GN=LGALS1 PE=1 SV=2	12
Q14257	Reticulocalbin-2 OS=Homo sapiens OX=9606 GN=RCN2 PE=1 SV=1	5
P05090	Apolipoprotein D OS=Homo sapiens OX=9606 GN=APOD PE=1 SV=1	20
Q14204	Cytoplasmic dynein 1 heavy chain 1 OS=Homo sapiens OX=9606 GN=DYNC1H1 PE=1 SV=5	2
P05141	ADP/ATP translocase 2 OS=Homo sapiens OX=9606 GN=SLC25A5 PE=1 SV=7	4
P07900	Heat shock protein HSP 90-alpha OS=Homo sapiens OX=9606 GN=HSP90AA1 PE=1 SV=5	3
P0DP25	Calmodulin-3 OS=Homo sapiens OX=9606 GN=CALM3 PE=1 SV=1	14
Q07065	Cytoskeleton-associated protein 4 OS=Homo sapiens OX=9606 GN=CKAP4 PE=1 SV=2	3
P61224	Ras-related protein Rap-1b OS=Homo sapiens OX=9606 GN=RAP1B PE=1 SV=1	8
Q08554	Desmocollin-1 OS=Homo sapiens OX=9606 GN=DSC1 PE=1 SV=2	2
P34897	Serine hydroxymethyltransferase, mitochondrial OS=Homo sapiens OX=9606 GN=SHMT2 PE=1 SV=3	6
P05556	Integrin beta-1 OS=Homo sapiens OX=9606 GN=ITGB1 PE=1 SV=2	2
P05386	60S acidic ribosomal protein P1 OS=Homo sapiens OX=9606 GN=RPLP1 PE=1 SV=1	23
P61604	10 kDa heat shock protein, mitochondrial OS=Homo sapiens OX=9606 GN=HSPE1 PE=1 SV=2	14
P21589	5'-nucleotidase OS=Homo sapiens OX=9606 GN=NT5E PE=1 SV=1	4
O75781	Paralemmin-1 OS=Homo sapiens OX=9606 GN=PALM PE=1 SV=2	5
Q96TA1	Protein Niban 2 OS=Homo sapiens OX=9606 GN=NIBAN2 PE=1 SV=3	5
Q08378	Golgin subfamily A member 3 OS=Homo sapiens OX=9606 GN=GOLGA3 PE=1 SV=2	0
Q9NX63	MICOS complex subunit MIC19 OS=Homo sapiens OX=9606 GN=CHCHD3 PE=1 SV=1	7
P60903	Protein S100-A10 OS=Homo sapiens OX=9606 GN=S100A10 PE=1 SV=2	18
Q562R1	Beta-actin-like protein 2 OS=Homo sapiens OX=9606 GN=ACTBL2 PE=1 SV=2	9
O43491	Band 4.1-like protein 2 OS=Homo sapiens OX=9606 GN=EPB41L2 PE=1 SV=1	2
Q9NVA2	Septin-11 OS=Homo sapiens OX=9606 GN=SEPTIN11 PE=1 SV=3	3
P11586	C-1-tetrahydrofolate synthase, cytoplasmic OS=Homo sapiens OX=9606 GN=MTHFD1 PE=1 SV=4	2
P23634	Plasma membrane calcium-transporting ATPase 4 OS=Homo sapiens OX=9606 GN=ATP2B4 PE=1 SV=2	2
P13639	Elongation factor 2 OS=Homo sapiens OX=9606 GN=EEF2 PE=1 SV=4	2
Q9BW92	Threonine--tRNA ligase, mitochondrial OS=Homo sapiens OX=9606 GN=TARS2 PE=1 SV=1	3
P13646	Keratin, type I cytoskeletal 13 OS=Homo sapiens OX=9606 GN=KRT13 PE=1 SV=4	13
Q99832	T-complex protein 1 subunit eta OS=Homo sapiens OX=9606 GN=CCT7 PE=1 SV=2	3
P04179	Superoxide dismutase [Mn], mitochondrial OS=Homo sapiens OX=9606 GN=SOD2 PE=1 SV=3	9
O96008	Mitochondrial import receptor subunit TOM40 homolog OS=Homo sapiens OX=9606 GN=TOMM40 PE=1 SV=1	4
Q16836	Hydroxyacyl-coenzyme A dehydrogenase, mitochondrial OS=Homo sapiens OX=9606 GN=HADH PE=1 SV=3	8
P52943	Cysteine-rich protein 2 OS=Homo sapiens OX=9606 GN=CRIP2 PE=1 SV=1	13
Q9NX55	Huntingtin-interacting protein K OS=Homo sapiens OX=9606 GN=HYPK PE=1 SV=3	21
P27797	Calreticulin OS=Homo sapiens OX=9606 GN=CALR PE=1 SV=1	3
P43304	Glycerol-3-phosphate dehydrogenase, mitochondrial OS=Homo sapiens OX=9606 GN=GPD2 PE=1 SV=3	6
P16435	NADPH--cytochrome P450 reductase OS=Homo sapiens OX=9606 GN=POR PE=1 SV=2	3
O94979	Protein transport protein Sec31A OS=Homo sapiens OX=9606 GN=SEC31A PE=1 SV=3	2
Q15517	Corneodesmosin OS=Homo sapiens OX=9606 GN=CDSN PE=1 SV=3	2
P07954	Fumarate hydratase, mitochondrial OS=Homo sapiens OX=9606 GN=FH PE=1 SV=3	4
Q6DD88	Atlastin-3 OS=Homo sapiens OX=9606 GN=ATL3 PE=1 SV=1	4
P63244	Receptor of activated protein C kinase 1 OS=Homo sapiens OX=9606 GN=RACK1 PE=1 SV=3	9
O15031	Plexin-B2 OS=Homo sapiens OX=9606 GN=PLXNB2 PE=1 SV=3	1
P27816	Microtubule-associated protein 4 OS=Homo sapiens OX=9606 GN=MAP4 PE=1 SV=3	1
P01889	HLA class I histocompatibility antigen, B alpha chain OS=Homo sapiens OX=9606 GN=HLA-B PE=1 SV=3	4
Q8N1N4	Keratin, type II cytoskeletal 78 OS=Homo sapiens OX=9606 GN=KRT78 PE=1 SV=2	6
P52907	F-actin-capping protein subunit alpha-1 OS=Homo sapiens OX=9606 GN=CAPZA1 PE=1 SV=3	7
O15400	Syntaxin-7 OS=Homo sapiens OX=9606 GN=STX7 PE=1 SV=4	10
Q16778	Histone H2B type 2-E OS=Homo sapiens OX=9606 GN=H2BC21 PE=1 SV=3	7
P14174	Macrophage migration inhibitory factor OS=Homo sapiens OX=9606 GN=MIF PE=1 SV=4	8
P19013	Keratin, type II cytoskeletal 4 OS=Homo sapiens OX=9606 GN=KRT4 PE=1 SV=5	7
P33527	Multidrug resistance-associated protein 1 OS=Homo sapiens OX=9606 GN=ABCC1 PE=1 SV=3	2
Q13190	Syntaxin-5 OS=Homo sapiens OX=9606 GN=STX5 PE=1 SV=2	6
P23528	Cofilin-1 OS=Homo sapiens OX=9606 GN=CFL1 PE=1 SV=3	8
P35241	Radixin OS=Homo sapiens OX=9606 GN=RDX PE=1 SV=1	3
P68104	Elongation factor 1-alpha 1 OS=Homo sapiens OX=9606 GN=EEF1A1 PE=1 SV=1	15
Q9BSJ8	Extended synaptotagmin-1 OS=Homo sapiens OX=9606 GN=ESYT1 PE=1 SV=1	2
P16615	Sarcoplasmic/endoplasmic reticulum calcium ATPase 2 OS=Homo sapiens OX=9606 GN=ATP2A2 PE=1 SV=1	5
Q9H0E2	Toll-interacting protein OS=Homo sapiens OX=9606 GN=TOLLIP PE=1 SV=1	8
P42765	3-ketoacyl-CoA thiolase, mitochondrial OS=Homo sapiens OX=9606 GN=ACAA2 PE=1 SV=2	7
Q7Z6K1	THAP domain-containing protein 5 OS=Homo sapiens OX=9606 GN=THAP5 PE=1 SV=2	2
P61513	60S ribosomal protein L37a OS=Homo sapiens OX=9606 GN=RPL37A PE=1 SV=2	20
P00441	Superoxide dismutase [Cu-Zn] OS=Homo sapiens OX=9606 GN=SOD1 PE=1 SV=2	9
Q16181	Septin-7 OS=Homo sapiens OX=9606 GN=SEPTIN7 PE=1 SV=2	4
Q15746	Myosin light chain kinase, smooth muscle OS=Homo sapiens OX=9606 GN=MYLK PE=1 SV=4	1
P22532	Small proline-rich protein 2D OS=Homo sapiens OX=9606 GN=SPRR2D PE=2 SV=2	18
P35232	Prohibitin 1 OS=Homo sapiens OX=9606 GN=PHB1 PE=1 SV=1	7
P11142	Heat shock cognate 71 kDa protein OS=Homo sapiens OX=9606 GN=HSPA8 PE=1 SV=1	6
Q9GZN7	Protein rogdi homolog OS=Homo sapiens OX=9606 GN=ROGDI PE=1 SV=1	5
P49821	NADH dehydrogenase [ubiquinone] flavoprotein 1, mitochondrial OS=Homo sapiens OX=9606 GN=NDUFV1 PE=1 SV=4	3
P08240	Signal recognition particle receptor subunit alpha OS=Homo sapiens OX=9606 GN=SRPRA PE=1 SV=2	3
P06702	Protein S100-A9 OS=Homo sapiens OX=9606 GN=S100A9 PE=1 SV=1	6
Q5D862	Filaggrin-2 OS=Homo sapiens OX=9606 GN=FLG2 PE=1 SV=1	1
P62917	60S ribosomal protein L8 OS=Homo sapiens OX=9606 GN=RPL8 PE=1 SV=2	8
P12273	Prolactin-inducible protein OS=Homo sapiens OX=9606 GN=PIP PE=1 SV=1	10
Q9Y490	Talin-1 OS=Homo sapiens OX=9606 GN=TLN1 PE=1 SV=3	1
Q13162	Peroxiredoxin-4 OS=Homo sapiens OX=9606 GN=PRDX4 PE=1 SV=1	6
Q562E7	WD repeat-containing protein 81 OS=Homo sapiens OX=9606 GN=WDR81 PE=1 SV=2	1
P62937	Peptidyl-prolyl cis-trans isomerase A OS=Homo sapiens OX=9606 GN=PPIA PE=1 SV=2	5
P61106	Ras-related protein Rab-14 OS=Homo sapiens OX=9606 GN=RAB14 PE=1 SV=4	7
Q5T749	Keratinocyte proline-rich protein OS=Homo sapiens OX=9606 GN=KPRP PE=1 SV=1	2
P10253	Lysosomal alpha-glucosidase OS=Homo sapiens OX=9606 GN=GAA PE=1 SV=4	2
P18621	60S ribosomal protein L17 OS=Homo sapiens OX=9606 GN=RPL17 PE=1 SV=3	9
P06576	ATP synthase subunit beta, mitochondrial OS=Homo sapiens OX=9606 GN=ATP5F1B PE=1 SV=3	3
P27824	Calnexin OS=Homo sapiens OX=9606 GN=CANX PE=1 SV=2	3
Q9UKK9	ADP-sugar pyrophosphatase OS=Homo sapiens OX=9606 GN=NUDT5 PE=1 SV=1	7
Q9ULV0	Unconventional myosin-Vb OS=Homo sapiens OX=9606 GN=MYO5B PE=1 SV=3	1
Q05682	Caldesmon OS=Homo sapiens OX=9606 GN=CALD1 PE=1 SV=3	3
Q16873	Leukotriene C4 synthase OS=Homo sapiens OX=9606 GN=LTC4S PE=1 SV=1	26
P10909	Clusterin OS=Homo sapiens OX=9606 GN=CLU PE=1 SV=1	2
Q9UKX5	Integrin alpha-11 OS=Homo sapiens OX=9606 GN=ITGA11 PE=1 SV=2	2
P50336	Protoporphyrinogen oxidase OS=Homo sapiens OX=9606 GN=PPOX PE=1 SV=1	5
P15822	Zinc finger protein 40 OS=Homo sapiens OX=9606 GN=HIVEP1 PE=1 SV=4	1
Q6ZMG9	Ceramide synthase 6 OS=Homo sapiens OX=9606 GN=CERS6 PE=1 SV=1	4
P29401	Transketolase OS=Homo sapiens OX=9606 GN=TKT PE=1 SV=3	4
P02768	Albumin OS=Homo sapiens OX=9606 GN=ALB PE=1 SV=2	2
Q15149	Plectin OS=Homo sapiens OX=9606 GN=PLEC PE=1 SV=3	1
Q7Z3C6	Autophagy-related protein 9A OS=Homo sapiens OX=9606 GN=ATG9A PE=1 SV=3	4
P60033	CD81 antigen OS=Homo sapiens OX=9606 GN=CD81 PE=1 SV=1	10
P50570	Dynamin-2 OS=Homo sapiens OX=9606 GN=DNM2 PE=1 SV=2	2
P26006	Integrin alpha-3 OS=Homo sapiens OX=9606 GN=ITGA3 PE=1 SV=5	2
Q9P0K7	Ankycorbin OS=Homo sapiens OX=9606 GN=RAI14 PE=1 SV=2	3
P56747	Claudin-6 OS=Homo sapiens OX=9606 GN=CLDN6 PE=1 SV=2	8
P46782	40S ribosomal protein S5 OS=Homo sapiens OX=9606 GN=RPS5 PE=1 SV=4	10
Q2TAL8	Transcriptional regulator QRICH1 OS=Homo sapiens OX=9606 GN=QRICH1 PE=1 SV=1	3
P54136	Arginine--tRNA ligase, cytoplasmic OS=Homo sapiens OX=9606 GN=RARS1 PE=1 SV=2	3
Q96A61	E3 ubiquitin-protein ligase TRIM52 OS=Homo sapiens OX=9606 GN=TRIM52 PE=1 SV=1	11
P28799	Progranulin OS=Homo sapiens OX=9606 GN=GRN PE=1 SV=2	2
P49327	Fatty acid synthase OS=Homo sapiens OX=9606 GN=FASN PE=1 SV=3	1
Q504T8	Midnolin OS=Homo sapiens OX=9606 GN=MIDN PE=1 SV=2	9
P09758	Tumor-associated calcium signal transducer 2 OS=Homo sapiens OX=9606 GN=TACSTD2 PE=1 SV=3	3
P29803	Pyruvate dehydrogenase E1 component subunit alpha, testis-specific form, mitochondrial OS=Homo sapiens OX=9606 GN=PDHA2 PE=1 SV=1	2
A1A4G5	Leukemia NUP98 fusion partner 1 OS=Homo sapiens OX=9606 GN=LNP1 PE=2 SV=1	6
P06733	Alpha-enolase OS=Homo sapiens OX=9606 GN=ENO1 PE=1 SV=2	5
P08962	CD63 antigen OS=Homo sapiens OX=9606 GN=CD63 PE=1 SV=2	8
P16885	1-phosphatidylinositol 4,5-bisphosphate phosphodiesterase gamma-2 OS=Homo sapiens OX=9606 GN=PLCG2 PE=1 SV=4	2
Q8NG83	Olfactory receptor 2M3 OS=Homo sapiens OX=9606 GN=OR2M3 PE=2 SV=1	10
Q5XKP0	MICOS complex subunit MIC13 OS=Homo sapiens OX=9606 GN=MICOS13 PE=1 SV=1	19
O14802	DNA-directed RNA polymerase III subunit RPC1 OS=Homo sapiens OX=9606 GN=POLR3A PE=1 SV=2	2
Q8NHM4	Putative trypsin-6 OS=Homo sapiens OX=9606 GN=PRSS3P2 PE=5 SV=2	20

## Sheet: Mag-500 Proteins
Accession	Description	Coverage [%]
P10809	60 kDa heat shock protein, mitochondrial OS=Homo sapiens OX=9606 GN=HSPD1 PE=1 SV=2	3
Q9NR19	Acetyl-coenzyme A synthetase, cytoplasmic OS=Homo sapiens OX=9606 GN=ACSS2 PE=1 SV=1	3
P60709	Actin, cytoplasmic 1 OS=Homo sapiens OX=9606 GN=ACTB PE=1 SV=1	21
Q5TCS8	Adenylate kinase 9 OS=Homo sapiens OX=9606 GN=AK9 PE=1 SV=2	1
P02768	Albumin OS=Homo sapiens OX=9606 GN=ALB PE=1 SV=2	2
O43707	Alpha-actinin-4 OS=Homo sapiens OX=9606 GN=ACTN4 PE=1 SV=2	2
P07355	Annexin A2 OS=Homo sapiens OX=9606 GN=ANXA2 PE=1 SV=2	12
O95782	AP-2 complex subunit alpha-1 OS=Homo sapiens OX=9606 GN=AP2A1 PE=1 SV=3	2
Q562R1	Beta-actin-like protein 2 OS=Homo sapiens OX=9606 GN=ACTBL2 PE=1 SV=2	9
P0DP25	Calmodulin-3 OS=Homo sapiens OX=9606 GN=CALM3 PE=1 SV=1	14
Q9NZT1	Calmodulin-like protein 5 OS=Homo sapiens OX=9606 GN=CALML5 PE=1 SV=2	30
Q8TD26	Chromodomain-helicase-DNA-binding protein 6 OS=Homo sapiens OX=9606 GN=CHD6 PE=1 SV=4	1
P81605	Dermcidin OS=Homo sapiens OX=9606 GN=DCD PE=1 SV=2	25
Q02413	Desmoglein-1 OS=Homo sapiens OX=9606 GN=DSG1 PE=1 SV=2	3
P15924	Desmoplakin OS=Homo sapiens OX=9606 GN=DSP PE=1 SV=3	1
Q9ULT6	E3 ubiquitin-protein ligase ZNRF3 OS=Homo sapiens OX=9606 GN=ZNRF3 PE=1 SV=3	2
P11021	Endoplasmic reticulum chaperone BiP OS=Homo sapiens OX=9606 GN=HSPA5 PE=1 SV=2	3
P14625	Endoplasmin OS=Homo sapiens OX=9606 GN=HSP90B1 PE=1 SV=1	2
P21333	Filamin-A OS=Homo sapiens OX=9606 GN=FLNA PE=1 SV=4	1
O75369	Filamin-B OS=Homo sapiens OX=9606 GN=FLNB PE=1 SV=2	2
P04075	Fructose-bisphosphate aldolase A OS=Homo sapiens OX=9606 GN=ALDOA PE=1 SV=2	14
O75223	Gamma-glutamylcyclotransferase OS=Homo sapiens OX=9606 GN=GGCT PE=1 SV=1	5
P04406	Glyceraldehyde-3-phosphate dehydrogenase OS=Homo sapiens OX=9606 GN=GAPDH PE=1 SV=3	4
P54826	Growth arrest-specific protein 1 OS=Homo sapiens OX=9606 GN=GAS1 PE=1 SV=2	3
P11142	Heat shock cognate 71 kDa protein OS=Homo sapiens OX=9606 GN=HSPA8 PE=1 SV=1	3
Q16777	Histone H2A type 2-C OS=Homo sapiens OX=9606 GN=H2AC20 PE=1 SV=4	7
Q16778	Histone H2B type 2-E OS=Homo sapiens OX=9606 GN=H2BC21 PE=1 SV=3	7
Q9UKX5	Integrin alpha-11 OS=Homo sapiens OX=9606 GN=ITGA11 PE=1 SV=2	2
P05556	Integrin beta-1 OS=Homo sapiens OX=9606 GN=ITGB1 PE=1 SV=2	2
P14923	Junction plakoglobin OS=Homo sapiens OX=9606 GN=JUP PE=1 SV=3	1
P13645	Keratin, type I cytoskeletal 10 OS=Homo sapiens OX=9606 GN=KRT10 PE=1 SV=6	45
P02533	Keratin, type I cytoskeletal 14 OS=Homo sapiens OX=9606 GN=KRT14 PE=1 SV=4	38
P08779	Keratin, type I cytoskeletal 16 OS=Homo sapiens OX=9606 GN=KRT16 PE=1 SV=4	20
P05783	Keratin, type I cytoskeletal 18 OS=Homo sapiens OX=9606 GN=KRT18 PE=1 SV=2	9
P35527	Keratin, type I cytoskeletal 9 OS=Homo sapiens OX=9606 GN=KRT9 PE=1 SV=3	56
P04264	Keratin, type II cytoskeletal 1 OS=Homo sapiens OX=9606 GN=KRT1 PE=1 SV=6	51
P35908	Keratin, type II cytoskeletal 2 epidermal OS=Homo sapiens OX=9606 GN=KRT2 PE=1 SV=2	41
P13647	Keratin, type II cytoskeletal 5 OS=Homo sapiens OX=9606 GN=KRT5 PE=1 SV=3	18
P04259	Keratin, type II cytoskeletal 6B OS=Homo sapiens OX=9606 GN=KRT6B PE=1 SV=5	12
P05787	Keratin, type II cytoskeletal 8 OS=Homo sapiens OX=9606 GN=KRT8 PE=1 SV=7	6
P14174	Macrophage migration inhibitory factor OS=Homo sapiens OX=9606 GN=MIF PE=1 SV=4	8
O75439	Mitochondrial-processing peptidase subunit beta OS=Homo sapiens OX=9606 GN=PMPCB PE=1 SV=2	4
O14950	Myosin regulatory light chain 12B OS=Homo sapiens OX=9606 GN=MYL12B PE=1 SV=2	12
P35579	Myosin-9 OS=Homo sapiens OX=9606 GN=MYH9 PE=1 SV=4	1
P08473	Neprilysin OS=Homo sapiens OX=9606 GN=MME PE=1 SV=2	2
P29597	Non-receptor tyrosine-protein kinase TYK2 OS=Homo sapiens OX=9606 GN=TYK2 PE=1 SV=3	2
Q9UQ80	Proliferation-associated protein 2G4 OS=Homo sapiens OX=9606 GN=PA2G4 PE=1 SV=3	5
P07237	Protein disulfide-isomerase OS=Homo sapiens OX=9606 GN=P4HB PE=1 SV=3	6
P31151	Protein S100-A7 OS=Homo sapiens OX=9606 GN=S100A7 PE=1 SV=4	24
P06454	Prothymosin alpha OS=Homo sapiens OX=9606 GN=PTMA PE=1 SV=2	13
Q15262	Receptor-type tyrosine-protein phosphatase kappa OS=Homo sapiens OX=9606 GN=PTPRK PE=1 SV=2	2
Q9NQC3	Reticulon-4 OS=Homo sapiens OX=9606 GN=RTN4 PE=1 SV=2	1
P07477	Serine protease 1 OS=Homo sapiens OX=9606 GN=PRSS1 PE=1 SV=1	8
P38646	Stress-70 protein, mitochondrial OS=Homo sapiens OX=9606 GN=HSPA9 PE=1 SV=2	3
P00441	Superoxide dismutase [Cu-Zn] OS=Homo sapiens OX=9606 GN=SOD1 PE=1 SV=2	9
Q7Z6K1	THAP domain-containing protein 5 OS=Homo sapiens OX=9606 GN=THAP5 PE=1 SV=2	2
P10599	Thioredoxin OS=Homo sapiens OX=9606 GN=TXN PE=1 SV=3	21
Q14469	Transcription factor HES-1 OS=Homo sapiens OX=9606 GN=HES1 PE=1 SV=1	3
P49755	Transmembrane emp24 domain-containing protein 10 OS=Homo sapiens OX=9606 GN=TMED10 PE=1 SV=2	10
P62987	Ubiquitin-60S ribosomal protein L40 OS=Homo sapiens OX=9606 GN=UBA52 PE=1 SV=2	14
P08670	Vimentin OS=Homo sapiens OX=9606 GN=VIM PE=1 SV=4	4
P21796	Voltage-dependent anion-selective channel protein 1 OS=Homo sapiens OX=9606 GN=VDAC1 PE=1 SV=2	15
P45880	Voltage-dependent anion-selective channel protein 2 OS=Homo sapiens OX=9606 GN=VDAC2 PE=1 SV=2	15
Q5T619	Zinc finger protein 648 OS=Homo sapiens OX=9606 GN=ZNF648 PE=1 SV=1	5

## Sheet: UC-200 Glycopeptides
Peptide	Glycans	Modification Type(s)	Score	# of unique peptides	Protein Name
R.QN[+1702.581]N[+2424.867]TSLR.L	HexNAc(2)Hex(8),HexNAc(5)Hex(6)Fuc(1)NeuAc(1)	N[+1703][+2425]	215.77	1	>sp|O15438|MRP3_HUMAN ATP-binding cassette sub-family C member 3 OS=Homo sapiens OX=9606 GN=ABCC3 PE=1 SV=3
K.SAPLTSSN[+2188.740]TSIPTPSSSPFKTSSILVNAAFYQALC[+57.021]DQEGWDTPIN[+2424.867]YSK.T	HexNAc(2)Hex(11),HexNAc(5)Hex(6)Fuc(1)NeuAc(1)	C[+57], N[+2189][+2425]	289.5	6	>sp|O60284|ST18_HUMAN Suppression of tumorigenicity 18 protein OS=Homo sapiens OX=9606 GN=ST18 PE=1 SV=1
K.SAPLTSSN[+1216.423]TSIPTPSSSPFKTSSILVNAAFYQALC[+57.021]DQEGWDTPIN[+2424.867]YSK.T	HexNAc(2)Hex(5),HexNAc(5)Hex(6)Fuc(1)NeuAc(1)	C[+57], N[+1216][+2425]	176.95	6	>sp|O60284|ST18_HUMAN Suppression of tumorigenicity 18 protein OS=Homo sapiens OX=9606 GN=ST18 PE=1 SV=1
K.SAPLTSSN[+1540.529]TSIPTPSSSPFKTSSILVNAAFYQALC[+57.021]DQEGWDTPIN[+1444.534]YSK.T	HexNAc(2)Hex(7),HexNAc(4)Hex(3)Fuc(1)	C[+57], N[+1445][+1541]	207.35	6	>sp|O60284|ST18_HUMAN Suppression of tumorigenicity 18 protein OS=Homo sapiens OX=9606 GN=ST18 PE=1 SV=1
K.SAPLTSSN[+1872.651]TSIPTPSSSPFKTSSILVNAAFYQALC[+57.021]DQEGWDTPIN[+1362.481]YSK.T	HexNAc(3)Hex(6)NeuAc(1),HexNAc(2)Hex(5)Fuc(1)	C[+57], N[+1362][+1873]	317.55	6	>sp|O60284|ST18_HUMAN Suppression of tumorigenicity 18 protein OS=Homo sapiens OX=9606 GN=ST18 PE=1 SV=1
K.SAPLTSSN[+2351.851]TSIPTPSSSPFKTSSILVNAAFYQALC[+57.021]DQEGWDTPIN[+1054.370]YSK.T	HexNAc(4)Hex(5)Fuc(3)NeuAc(1),HexNAc(2)Hex(4)	C[+57], N[+1054][+2352]	417.2	6	>sp|O60284|ST18_HUMAN Suppression of tumorigenicity 18 protein OS=Homo sapiens OX=9606 GN=ST18 PE=1 SV=1
K.SAPLTSSN[+1663.608]TSIPTPSSSPFKTSSILVNAAFYQALC[+57.021]DQEGWDTPIN[+2774.004]YSK.T	HexNAc(5)Hex(4),HexNAc(6)Hex(6)Fuc(2)NeuAc(1)	C[+57], N[+1664][+2774]	466.43	6	>sp|O60284|ST18_HUMAN Suppression of tumorigenicity 18 protein OS=Homo sapiens OX=9606 GN=ST18 PE=1 SV=1
R.N[+1540.529]LSAAAAAASSSSSSSAAAASHSPGAAGLPASC[+57.021]SASASLC[+57.021]TRSLDR.K	HexNAc(2)Hex(7)	C[+57]*2, N[+1541]	401.09	16	>sp|O60346|PHLP1_HUMAN PH domain leucine-rich repeat-containing protein phosphatase 1 OS=Homo sapiens OX=9606 GN=PHLPP1 PE=1 SV=3
R.[+42.011].N[+1702.581]LSAAAAAASSSSSSSAAAASHSPGAAGLPASC[+57.021]SASASLC[+57.021]TRSLDR.K	HexNAc(2)Hex(8)	.[42], C[+57]*2, N[+1703]	288.95	16	>sp|O60346|PHLP1_HUMAN PH domain leucine-rich repeat-containing protein phosphatase 1 OS=Homo sapiens OX=9606 GN=PHLPP1 PE=1 SV=3
R.[+42.011].N[+1403.507]LSAAAAAASSSSSSSAAAASHSPGAAGLPASC[+57.021]SASASLC[+57.021]TRSLDR.K	HexNAc(3)Hex(4)Fuc(1)	.[42], C[+57]*2, N[+1404]	235.95	16	>sp|O60346|PHLP1_HUMAN PH domain leucine-rich repeat-containing protein phosphatase 1 OS=Homo sapiens OX=9606 GN=PHLPP1 PE=1 SV=3
R.N[+1694.603]LSAAAAAASSSSSSSAAAASHSPGAAGLPASC[+57.021]SASASLC[+57.021]TRSLDR.K	HexNAc(3)Hex(4)Fuc(1)NeuAc(1)	C[+57]*2, N[+1695]	419.87	16	>sp|O60346|PHLP1_HUMAN PH domain leucine-rich repeat-containing protein phosphatase 1 OS=Homo sapiens OX=9606 GN=PHLPP1 PE=1 SV=3
R.[+42.011].N[+1444.534]LSAAAAAASSSSSSSAAAASHSPGAAGLPASC[+57.021]SASASLC[+57.021]TRSLDR.K	HexNAc(4)Hex(3)Fuc(1)	.[42], C[+57]*2, N[+1445]	274.43	16	>sp|O60346|PHLP1_HUMAN PH domain leucine-rich repeat-containing protein phosphatase 1 OS=Homo sapiens OX=9606 GN=PHLPP1 PE=1 SV=3
R.N[+2059.735]LSAAAAAASSSSSSSAAAASHSPGAAGLPASC[+57.021]SASASLC[+57.021]TRSLDR.K	HexNAc(4)Hex(5)Fuc(1)NeuAc(1)	C[+57]*2, N[+2060]	421.12	16	>sp|O60346|PHLP1_HUMAN PH domain leucine-rich repeat-containing protein phosphatase 1 OS=Homo sapiens OX=9606 GN=PHLPP1 PE=1 SV=3
R.N[+2076.750]LSAAAAAASSSSSSSAAAASHSPGAAGLPASC[+57.021]SASASLC[+57.021]TRSLDR.K	HexNAc(4)Hex(6)Fuc(2)	C[+57]*2, N[+2077]	172.42	16	>sp|O60346|PHLP1_HUMAN PH domain leucine-rich repeat-containing protein phosphatase 1 OS=Homo sapiens OX=9606 GN=PHLPP1 PE=1 SV=3
R.[+42.011].N[+1647.613]LSAAAAAASSSSSSSAAAASHSPGAAGLPASC[+57.021]SASASLC[+57.021]TRSLDR.K	HexNAc(5)Hex(3)Fuc(1)	.[42], C[+57]*2, N[+1648]	347.4	16	>sp|O60346|PHLP1_HUMAN PH domain leucine-rich repeat-containing protein phosphatase 1 OS=Homo sapiens OX=9606 GN=PHLPP1 PE=1 SV=3
R.N[+1663.608]LSAAAAAASSSSSSSAAAASHSPGAAGLPASC[+57.021]SASASLC[+57.021]TRSLDR.K	HexNAc(5)Hex(4)	C[+57]*2, N[+1664]	94.65	16	>sp|O60346|PHLP1_HUMAN PH domain leucine-rich repeat-containing protein phosphatase 1 OS=Homo sapiens OX=9606 GN=PHLPP1 PE=1 SV=3
R.N[+1825.661]LSAAAAAASSSSSSSAAAASHSPGAAGLPASC[+57.021]SASASLC[+57.021]TRSLDR.K	HexNAc(5)Hex(5)	C[+57]*2, N[+1826]	291.2	16	>sp|O60346|PHLP1_HUMAN PH domain leucine-rich repeat-containing protein phosphatase 1 OS=Homo sapiens OX=9606 GN=PHLPP1 PE=1 SV=3
R.N[+2408.872]LSAAAAAASSSSSSSAAAASHSPGAAGLPASC[+57.021]SASASLC[+57.021]TRSLDR.K	HexNAc(5)Hex(5)Fuc(2)NeuAc(1)	C[+57]*2, N[+2409]	337.56	16	>sp|O60346|PHLP1_HUMAN PH domain leucine-rich repeat-containing protein phosphatase 1 OS=Homo sapiens OX=9606 GN=PHLPP1 PE=1 SV=3
R.N[+2569.905]LSAAAAAASSSSSSSAAAASHSPGAAGLPASC[+57.021]SASASLC[+57.021]TRSLDR.K	HexNAc(5)Hex(6)NeuAc(2)	C[+57]*2, N[+2570]	346.55	16	>sp|O60346|PHLP1_HUMAN PH domain leucine-rich repeat-containing protein phosphatase 1 OS=Homo sapiens OX=9606 GN=PHLPP1 PE=1 SV=3
R.N[+2174.798]LSAAAAAASSSSSSSAAAASHSPGAAGLPASC[+57.021]SASASLC[+57.021]TRSLDR.K	HexNAc(6)Hex(5)Fuc(1)	C[+57]*2, N[+2175]	420.87	16	>sp|O60346|PHLP1_HUMAN PH domain leucine-rich repeat-containing protein phosphatase 1 OS=Homo sapiens OX=9606 GN=PHLPP1 PE=1 SV=3
R.[+42.011].N[+2466.914]LSAAAAAASSSSSSSAAAASHSPGAAGLPASC[+57.021]SASASLC[+57.021]TRSLDR.K	HexNAc(6)Hex(5)Fuc(3)	.[42], C[+57]*2, N[+2467]	325.81	16	>sp|O60346|PHLP1_HUMAN PH domain leucine-rich repeat-containing protein phosphatase 1 OS=Homo sapiens OX=9606 GN=PHLPP1 PE=1 SV=3
R.[+42.011].N[+2190.793]LSAAAAAASSSSSSSAAAASHSPGAAGLPASC[+57.021]SASASLC[+57.021]TRSLDR.K	HexNAc(6)Hex(6)	.[42], C[+57]*2, N[+2191]	333.46	16	>sp|O60346|PHLP1_HUMAN PH domain leucine-rich repeat-containing protein phosphatase 1 OS=Homo sapiens OX=9606 GN=PHLPP1 PE=1 SV=3
R.N[+2190.793]LSAAAAAASSSSSSSAAAASHSPGAAGLPASC[+57.021]SASASLC[+57.021]TRSLDR.K	HexNAc(6)Hex(6)	C[+57]*2, N[+2191]	388.83	16	>sp|O60346|PHLP1_HUMAN PH domain leucine-rich repeat-containing protein phosphatase 1 OS=Homo sapiens OX=9606 GN=PHLPP1 PE=1 SV=3
K.VVLHPN[+2205.793]YSQVDIGLIK.L	HexNAc(4)Hex(5)Fuc(2)NeuAc(1)	N[+2206]	30	3	>sp|P00738|HPT_HUMAN Haptoglobin OS=Homo sapiens OX=9606 GN=HP PE=1 SV=1
K.[+42.011].N[+1751.624]VSVK.D	HexNAc(4)Hex(4)NeuAc(1)	.[42], N[+1752]	156.68	3	>sp|P68104|EF1A1_HUMAN Elongation factor 1-alpha 1 OS=Homo sapiens OX=9606 GN=EEF1A1 PE=1 SV=1
R.[+42.011].C[+57.021]N[+2147.751]ASDPAAYAQLVFQTC[+57.021]DINAFLSEAVEGTGLAFIVFTEAITK.M	HexNAc(3)Hex(5)Fuc(1)NeuAc(2)	.[42], C[+57]*2, N[+2148]	215.76	5	>sp|Q695T7|S6A19_HUMAN Sodium-dependent neutral amino acid transporter B(0)AT1 OS=Homo sapiens OX=9606 GN=SLC6A19 PE=1 SV=1
R.[+42.011].C[+57.021]N[+2262.814]ASDPAAYAQLVFQTC[+57.021]DINAFLSEAVEGTGLAFIVFTEAITK.M	HexNAc(5)Hex(5)Fuc(1)NeuAc(1)	.[42], C[+57]*2, N[+2263]	349.07	5	>sp|Q695T7|S6A19_HUMAN Sodium-dependent neutral amino acid transporter B(0)AT1 OS=Homo sapiens OX=9606 GN=SLC6A19 PE=1 SV=1
R.[+42.011].C[+57.021]N[+3007.058]ASDPAAYAQLVFQTC[+57.021]DINAFLSEAVEGTGLAFIVFTEAITK.M	HexNAc(5)Hex(6)Fuc(1)NeuAc(3)	.[42], C[+57]*2, N[+3007]	499.88	5	>sp|Q695T7|S6A19_HUMAN Sodium-dependent neutral amino acid transporter B(0)AT1 OS=Homo sapiens OX=9606 GN=SLC6A19 PE=1 SV=1
R.[+42.011].C[+57.021]N[+3154.136]ASDPAAYAQLVFQTC[+57.021]DINAFLSEAVEGTGLAFIVFTEAITK.M	HexNAc(5)Hex(6)Fuc(4)NeuAc(2)	.[42], C[+57]*2, N[+3154]	220.97	5	>sp|Q695T7|S6A19_HUMAN Sodium-dependent neutral amino acid transporter B(0)AT1 OS=Homo sapiens OX=9606 GN=SLC6A19 PE=1 SV=1
R.[+42.011].C[+57.021]N[+2278.809]ASDPAAYAQLVFQTC[+57.021]DINAFLSEAVEGTGLAFIVFTEAITK.M	HexNAc(5)Hex(6)NeuAc(1)	.[42], C[+57]*2, N[+2279]	147.94	5	>sp|Q695T7|S6A19_HUMAN Sodium-dependent neutral amino acid transporter B(0)AT1 OS=Homo sapiens OX=9606 GN=SLC6A19 PE=1 SV=1
R.N[+1702.581]TTGIEESTDGMILGPEDLSYQIYDVSGESNSAVSTEDLK.E	HexNAc(2)Hex(8)	N[+1703]	285.51	8	>sp|Q71RC2|LARP4_HUMAN La-related protein 4 OS=Homo sapiens OX=9606 GN=LARP4 PE=1 SV=3
R.N[+1095.397]TTGIEESTDGMILGPEDLSYQIYDVSGESNSAVSTEDLK.E	HexNAc(3)Hex(3)	N[+1095]	240.34	8	>sp|Q71RC2|LARP4_HUMAN La-related protein 4 OS=Homo sapiens OX=9606 GN=LARP4 PE=1 SV=3
R.N[+1298.476]TTGIEESTDGM[+15.995]ILGPEDLSYQIYDVSGESNSAVSTEDLK.E	HexNAc(4)Hex(3)	M[+16], N[+1298]	245.09	8	>sp|Q71RC2|LARP4_HUMAN La-related protein 4 OS=Homo sapiens OX=9606 GN=LARP4 PE=1 SV=3
R.N[+1768.640]TTGIEESTDGMILGPEDLSYQIYDVSGESNSAVSTEDLK.E	HexNAc(4)Hex(5)Fuc(1)	N[+1769]	221.25	8	>sp|Q71RC2|LARP4_HUMAN La-related protein 4 OS=Homo sapiens OX=9606 GN=LARP4 PE=1 SV=3
R.N[+2205.793]TTGIEESTDGM[+15.995]ILGPEDLSYQIYDVSGESNSAVSTEDLK.E	HexNAc(4)Hex(5)Fuc(2)NeuAc(1)	M[+16], N[+2206]	196.75	8	>sp|Q71RC2|LARP4_HUMAN La-related protein 4 OS=Homo sapiens OX=9606 GN=LARP4 PE=1 SV=3
R.N[+2133.772]TTGIEESTDGMILGPEDLSYQIYDVSGESNSAVSTEDLK.E	HexNAc(5)Hex(6)Fuc(1)	N[+2134]	81.41	8	>sp|Q71RC2|LARP4_HUMAN La-related protein 4 OS=Homo sapiens OX=9606 GN=LARP4 PE=1 SV=3
R.N[+3445.232]TTGIEESTDGMILGPEDLSYQIYDVSGESNSAVSTEDLK.E	HexNAc(5)Hex(6)Fuc(4)NeuAc(3)	N[+3445]	350.05	8	>sp|Q71RC2|LARP4_HUMAN La-related protein 4 OS=Homo sapiens OX=9606 GN=LARP4 PE=1 SV=3
R.N[+3210.137]TTGIEESTDGMILGPEDLSYQIYDVSGESNSAVSTEDLK.E	HexNAc(6)Hex(6)Fuc(1)NeuAc(3)	N[+3210]	344.24	8	>sp|Q71RC2|LARP4_HUMAN La-related protein 4 OS=Homo sapiens OX=9606 GN=LARP4 PE=1 SV=3
K.[+42.011].C[+57.021]LDNC[+57.021]PEGLEANN[+1850.693]HTMEC[+57.021]VSIVHC[+57.021]EVSEWNPWSPC[+57.021]TKK.G	HexNAc(6)Hex(3)Fuc(1)	.[42], C[+57]*5, N[+1851]	284.8	6	>sp|Q9BXY4|RSPO3_HUMAN R-spondin-3 OS=Homo sapiens OX=9606 GN=RSPO3 PE=1 SV=1
K.[+42.011].C[+57.021]LDNC[+57.021]PEGLEANN[+2028.740]HTMEC[+57.021]VSIVHC[+57.021]EVSEWNPWSPC[+57.021]TKK.G	HexNAc(6)Hex(5)	.[42], C[+57]*5, N[+2029]	172.29	6	>sp|Q9BXY4|RSPO3_HUMAN R-spondin-3 OS=Homo sapiens OX=9606 GN=RSPO3 PE=1 SV=1
K.AAEITVQPTVEEASDN[+2279.830]C[+57.021]TQEC[+57.021]LIYGHSDAC[+57.021]WMPASLDHSSSSQAQASALC[+57.021]HSPPLSQASTQHHSPR.V	HexNAc(5)Hex(6)Fuc(2)	C[+57]*4, N[+2280]	179.92	2	>sp|Q9BZA7|PC11X_HUMAN Protocadherin-11 X-linked OS=Homo sapiens OX=9606 GN=PCDH11X PE=2 SV=1
R.GTGC[+57.021]SAGLLMTVGWLLLAGLQSARGTN[+1540.529]VTAAVQDAGLAHEGEGEEETENN[+1216.423]DSETAENYAPPETEDVSNR.N	HexNAc(2)Hex(7),HexNAc(2)Hex(5)	C[+57], N[+1216][+1541]	58.69	9	>sp|Q9HBV2|SACA1_HUMAN Sperm acrosome membrane-associated protein 1 OS=Homo sapiens OX=9606 GN=SPACA1 PE=1 SV=1
R.GTN[+1540.529]VTAAVQDAGLAHEGEGEEETENN[+2863.041]DSETAENYAPPETEDVSNR.N	HexNAc(2)Hex(7),HexNAc(5)Hex(6)Fuc(4)NeuAc(1)	N[+1541][+2863]	405.06	9	>sp|Q9HBV2|SACA1_HUMAN Sperm acrosome membrane-associated protein 1 OS=Homo sapiens OX=9606 GN=SPACA1 PE=1 SV=1
R.GTGC[+57.021]SAGLLM[+15.995]TVGWLLLAGLQSARGTN[+1702.581]VTAAVQDAGLAHEGEGEEETENNDSETAENYAPPETEDVSNR.N	HexNAc(2)Hex(8)	C[+57], M[+16], N[+1703]	277.24	9	>sp|Q9HBV2|SACA1_HUMAN Sperm acrosome membrane-associated protein 1 OS=Homo sapiens OX=9606 GN=SPACA1 PE=1 SV=1
R.GTGC[+57.021]SAGLLM[+15.995]TVGWLLLAGLQSARGTN[+1809.666]VTAAVQDAGLAHEGEGEEETENNDSETAENYAPPETEDVSNR.N	HexNAc(5)Hex(4)Fuc(1)	C[+57], M[+16], N[+1810]	30	9	>sp|Q9HBV2|SACA1_HUMAN Sperm acrosome membrane-associated protein 1 OS=Homo sapiens OX=9606 GN=SPACA1 PE=1 SV=1
R.GTN[+1955.724]VTAAVQDAGLAHEGEGEEETENN[+2774.004]DSETAENYAPPETEDVSNR.N	HexNAc(5)Hex(4)Fuc(2),HexNAc(6)Hex(6)Fuc(2)NeuAc(1)	N[+1956][+2774]	265.25	9	>sp|Q9HBV2|SACA1_HUMAN Sperm acrosome membrane-associated protein 1 OS=Homo sapiens OX=9606 GN=SPACA1 PE=1 SV=1
R.GTN[+2699.968]VTAAVQDAGLAHEGEGEEETENN[+1704.635]DSETAENYAPPETEDVSNR.N	HexNAc(5)Hex(5)Fuc(2)NeuAc(2),HexNAc(6)Hex(3)	N[+1705][+2700]	241.99	9	>sp|Q9HBV2|SACA1_HUMAN Sperm acrosome membrane-associated protein 1 OS=Homo sapiens OX=9606 GN=SPACA1 PE=1 SV=1
R.GTN[+1866.688]VTAAVQDAGLAHEGEGEEETENN[+2863.041]DSETAENYAPPETEDVSNR.N	HexNAc(6)Hex(4),HexNAc(5)Hex(6)Fuc(4)NeuAc(1)	N[+1867][+2863]	259.24	9	>sp|Q9HBV2|SACA1_HUMAN Sperm acrosome membrane-associated protein 1 OS=Homo sapiens OX=9606 GN=SPACA1 PE=1 SV=1
R.GLEQTPASSVGDLESSVTGSM[+15.995]INGWGSASEEDN[+1200.428]ISSGR.S	HexNAc(2)Hex(4)Fuc(1)	M[+16], N[+1200]	162.85	6	>sp|Q9Y6N7|ROBO1_HUMAN Roundabout homolog 1 OS=Homo sapiens OX=9606 GN=ROBO1 PE=1 SV=1
R.GLEQTPASSVGDLESSVTGSM[+15.995]INGWGSASEEDN[+1216.423]ISSGR.S	HexNAc(2)Hex(5)	M[+16], N[+1216]	235.92	6	>sp|Q9Y6N7|ROBO1_HUMAN Roundabout homolog 1 OS=Homo sapiens OX=9606 GN=ROBO1 PE=1 SV=1
R.GLEQTPASSVGDLESSVTGSMINGWGSASEEDN[+1548.545]ISSGR.S	HexNAc(3)Hex(4)NeuAc(1)	N[+1549]	108.91	6	>sp|Q9Y6N7|ROBO1_HUMAN Roundabout homolog 1 OS=Homo sapiens OX=9606 GN=ROBO1 PE=1 SV=1
R.GLEQTPASSVGDLESSVTGSM[+15.995]INGWGSASEEDN[+1460.529]ISSGR.S	HexNAc(4)Hex(4)	M[+16], N[+1461]	338.18	6	>sp|Q9Y6N7|ROBO1_HUMAN Roundabout homolog 1 OS=Homo sapiens OX=9606 GN=ROBO1 PE=1 SV=1
R.GLEQTPASSVGDLESSVTGSM[+15.995]INGWGSASEEDN[+1647.613]ISSGR.S	HexNAc(5)Hex(3)Fuc(1)	M[+16], N[+1648]	168.84	6	>sp|Q9Y6N7|ROBO1_HUMAN Roundabout homolog 1 OS=Homo sapiens OX=9606 GN=ROBO1 PE=1 SV=1
R.LLLRGLEQTPASSVGDLESSVTGSM[+15.995]INGWGSASEEDN[+3226.132]ISSGR.S	HexNAc(6)Hex(7)NeuAc(3)	M[+16], N[+3226]	233.37	6	>sp|Q9Y6N7|ROBO1_HUMAN Roundabout homolog 1 OS=Homo sapiens OX=9606 GN=ROBO1 PE=1 SV=1
K.[+42.011].STPPFSEPLEVGENDSLSQC[+57.021]FTGTQSTVGSESC[+57.021]N[+1850.693]C[+57.021]TEPLC[+57.021]RTDWTPMSSENYLQK.E	HexNAc(6)Hex(3)Fuc(1)	.[42], C[+57]*4, N[+1851]	126.43	3	>sp|Q9Y6Q6|TNR11_HUMAN Tumor necrosis factor receptor superfamily member 11A OS=Homo sapiens OX=9606 GN=TNFRSF11A PE=1 SV=1
K.EFVTSN[+2188.740]ESTEESSNC[+57.021]EN[+2116.756]GSPQK.G	HexNAc(2)Hex(11),HexNAc(5)Hex(5)NeuAc(1)	C[+57], N[+2117][+2189]	445.02	1	>sp|O43680|TCF21_HUMAN Transcription factor 21 OS=Homo sapiens OX=9606 GN=TCF21 PE=1 SV=2
R.[+42.011].N[+1548.545]LSAAAAAASSSSSSSAAAASHSPGAAGLPASC[+57.021]SASASLC[+57.021]TRSLDR.K	HexNAc(3)Hex(4)NeuAc(1)	.[42], C[+57]*2, N[+1549]	322.34	18	>sp|O60346|PHLP1_HUMAN PH domain leucine-rich repeat-containing protein phosphatase 1 OS=Homo sapiens OX=9606 GN=PHLPP1 PE=1 SV=3
R.N[+1548.545]LSAAAAAASSSSSSSAAAASHSPGAAGLPASC[+57.021]SASASLC[+57.021]TRSLDR.K	HexNAc(3)Hex(4)NeuAc(1)	C[+57]*2, N[+1549]	343	18	>sp|O60346|PHLP1_HUMAN PH domain leucine-rich repeat-containing protein phosphatase 1 OS=Homo sapiens OX=9606 GN=PHLPP1 PE=1 SV=3
R.[+42.011].N[+1622.582]LSAAAAAASSSSSSSAAAASHSPGAAGLPASC[+57.021]SASASLC[+57.021]TRSLDR.K	HexNAc(4)Hex(5)	.[42], C[+57]*2, N[+1623]	277.08	18	>sp|O60346|PHLP1_HUMAN PH domain leucine-rich repeat-containing protein phosphatase 1 OS=Homo sapiens OX=9606 GN=PHLPP1 PE=1 SV=3
R.N[+2350.830]LSAAAAAASSSSSSSAAAASHSPGAAGLPASC[+57.021]SASASLC[+57.021]TRSLDR.K	HexNAc(4)Hex(5)Fuc(1)NeuAc(2)	C[+57]*2, N[+2351]	391.88	18	>sp|O60346|PHLP1_HUMAN PH domain leucine-rich repeat-containing protein phosphatase 1 OS=Homo sapiens OX=9606 GN=PHLPP1 PE=1 SV=3
R.[+42.011].N[+2351.851]LSAAAAAASSSSSSSAAAASHSPGAAGLPASC[+57.021]SASASLC[+57.021]TRSLDR.K	HexNAc(4)Hex(5)Fuc(3)NeuAc(1)	.[42], C[+57]*2, N[+2352]	406.25	18	>sp|O60346|PHLP1_HUMAN PH domain leucine-rich repeat-containing protein phosphatase 1 OS=Homo sapiens OX=9606 GN=PHLPP1 PE=1 SV=3
R.N[+2424.867]LSAAAAAASSSSSSSAAAASHSPGAAGLPASC[+57.021]SASASLC[+57.021]TRSLDR.K	HexNAc(5)Hex(6)Fuc(1)NeuAc(1)	C[+57]*2, N[+2425]	555.58	18	>sp|O60346|PHLP1_HUMAN PH domain leucine-rich repeat-containing protein phosphatase 1 OS=Homo sapiens OX=9606 GN=PHLPP1 PE=1 SV=3
R.[+42.011].N[+2174.798]LSAAAAAASSSSSSSAAAASHSPGAAGLPASC[+57.021]SASASLC[+57.021]TRSLDR.K	HexNAc(6)Hex(5)Fuc(1)	.[42], C[+57]*2, N[+2175]	369.46	18	>sp|O60346|PHLP1_HUMAN PH domain leucine-rich repeat-containing protein phosphatase 1 OS=Homo sapiens OX=9606 GN=PHLPP1 PE=1 SV=3
R.N[+2774.004]LSAAAAAASSSSSSSAAAASHSPGAAGLPASC[+57.021]SASASLC[+57.021]TRSLDR.K	HexNAc(6)Hex(6)Fuc(2)NeuAc(1)	C[+57]*2, N[+2774]	369.34	18	>sp|O60346|PHLP1_HUMAN PH domain leucine-rich repeat-containing protein phosphatase 1 OS=Homo sapiens OX=9606 GN=PHLPP1 PE=1 SV=3
R.[+42.011].N[+2789.999]LSAAAAAASSSSSSSAAAASHSPGAAGLPASC[+57.021]SASASLC[+57.021]TRSLDR.K	HexNAc(6)Hex(7)Fuc(1)NeuAc(1)	.[42], C[+57]*2, N[+2790]	385.12	18	>sp|O60346|PHLP1_HUMAN PH domain leucine-rich repeat-containing protein phosphatase 1 OS=Homo sapiens OX=9606 GN=PHLPP1 PE=1 SV=3
R.[+42.011].N[+3082.115]LSAAAAAASSSSSSSAAAASHSPGAAGLPASC[+57.021]SASASLC[+57.021]TRSLDR.K	HexNAc(6)Hex(7)Fuc(3)NeuAc(1)	.[42], C[+57]*2, N[+3082]	288.13	18	>sp|O60346|PHLP1_HUMAN PH domain leucine-rich repeat-containing protein phosphatase 1 OS=Homo sapiens OX=9606 GN=PHLPP1 PE=1 SV=3
R.EKLATVNWARAGLGLPLIDEVVSPEPEPLN[+1038.375]TSDFSDWSSFN[+1793.671]ASSTPGPEEVDSASAAPAFYSQAPR.P	HexNAc(2)Hex(3)Fuc(1),HexNAc(5)Hex(3)Fuc(2)	N[+1038][+1794]	520.85	6	>sp|O95159|ZFPL1_HUMAN Zinc finger protein-like 1 OS=Homo sapiens OX=9606 GN=ZFPL1 PE=1 SV=2
R.EKLATVNWARAGLGLPLIDEVVSPEPEPLN[+1419.502]TSDFSDWSSFN[+1038.375]ASSTPGPEEVDSASAAPAFYSQAPR.P	HexNAc(3)Hex(5),HexNAc(2)Hex(3)Fuc(1)	N[+1038][+1420]	346.03	6	>sp|O95159|ZFPL1_HUMAN Zinc finger protein-like 1 OS=Homo sapiens OX=9606 GN=ZFPL1 PE=1 SV=2
R.AGLGLPLIDEVVSPEPEPLN[+1622.582]TSDFSDWSSFN[+1054.370]ASSTPGPEEVDSASAAPAFYSQAPR.P	HexNAc(4)Hex(5),HexNAc(2)Hex(4)	N[+1054][+1623]	207.34	6	>sp|O95159|ZFPL1_HUMAN Zinc finger protein-like 1 OS=Homo sapiens OX=9606 GN=ZFPL1 PE=1 SV=2
R.AGLGLPLIDEVVSPEPEPLN[+2059.735]TSDFSDWSSFNASSTPGPEEVDSASAAPAFYSQAPR.P	HexNAc(4)Hex(5)Fuc(1)NeuAc(1)	N[+2060]	351.63	6	>sp|O95159|ZFPL1_HUMAN Zinc finger protein-like 1 OS=Homo sapiens OX=9606 GN=ZFPL1 PE=1 SV=2
R.EKLATVNWARAGLGLPLIDEVVSPEPEPLN[+2481.889]TSDFSDWSSFNASSTPGPEEVDSASAAPAFYSQAPR.P	HexNAc(6)Hex(6)NeuAc(1)	N[+2482]	256.47	6	>sp|O95159|ZFPL1_HUMAN Zinc finger protein-like 1 OS=Homo sapiens OX=9606 GN=ZFPL1 PE=1 SV=2
R.EKLATVNWARAGLGLPLIDEVVSPEPEPLNTSDFSDWSSFN[+2644.962]ASSTPGPEEVDSASAAPAFYSQAPR.P	HexNAc(6)Hex(7)Fuc(2)	N[+2645]	297.67	6	>sp|O95159|ZFPL1_HUMAN Zinc finger protein-like 1 OS=Homo sapiens OX=9606 GN=ZFPL1 PE=1 SV=2
K.GSFPWQAKMVSHHN[+2496.888]LTTGATLINEQWLLTTAKNLFLNHSEN[+1241.454]ATAK.D	HexNAc(4)Hex(5)Fuc(2)NeuAc(2),HexNAc(3)Hex(3)Fuc(1)	N[+1241][+2497]	204.37	2	>sp|P00738|HPT_HUMAN Haptoglobin OS=Homo sapiens OX=9606 GN=HP PE=1 SV=1
K.[+42.011].N[+3008.078]STGPTVIQLIATETC[+57.021]C[+57.021]PALQRPHSASALDQSPC[+57.021]AQPTMPWQDGPK.Q	HexNAc(5)Hex(6)Fuc(3)NeuAc(2)	.[42], C[+57]*3, N[+3008]	588.59	2	>sp|P40238|TPOR_HUMAN Thrombopoietin receptor OS=Homo sapiens OX=9606 GN=MPL PE=1 SV=1
K.[+42.011].N[+2278.809]STGPTVIQLIATETC[+57.021]C[+57.021]PALQRPHSASALDQSPC[+57.021]AQPTMPWQDGPK.Q	HexNAc(5)Hex(6)NeuAc(1)	.[42], C[+57]*3, N[+2279]	256.15	2	>sp|P40238|TPOR_HUMAN Thrombopoietin receptor OS=Homo sapiens OX=9606 GN=MPL PE=1 SV=1
R.N[+3445.232]DSVIVDTFHGLFKSTLVC[+57.021]PDC[+57.021]GNVSVTFDPFC[+57.021]YLSVPLPISHKR.V	HexNAc(5)Hex(6)Fuc(4)NeuAc(3)	C[+57]*3, N[+3445]	527.2	2	>sp|P51784|UBP11_HUMAN Ubiquitin carboxyl-terminal hydrolase 11 OS=Homo sapiens OX=9606 GN=USP11 PE=1 SV=3
R.N[+3356.195]DSVIVDTFHGLFKSTLVC[+57.021]PDC[+57.021]GNVSVTFDPFC[+57.021]YLSVPLPISHK.R	HexNAc(6)Hex(6)Fuc(2)NeuAc(3)	C[+57]*3, N[+3356]	438.12	2	>sp|P51784|UBP11_HUMAN Ubiquitin carboxyl-terminal hydrolase 11 OS=Homo sapiens OX=9606 GN=USP11 PE=1 SV=3
K.[+42.011].VN[+1987.714]ASASSLKK.K	HexNAc(5)Hex(6)	.[42], N[+1988]	29.99	3	>sp|Q16658|FSCN1_HUMAN Fascin OS=Homo sapiens OX=9606 GN=FSCN1 PE=1 SV=3
K.[+42.011].VN[+1704.635]ASASSLKK.K	HexNAc(6)Hex(3)	.[42], N[+1705]	200.69	3	>sp|Q16658|FSCN1_HUMAN Fascin OS=Homo sapiens OX=9606 GN=FSCN1 PE=1 SV=3
K.[+42.011].VN[+2320.856]ASASSLKK.K	HexNAc(6)Hex(5)Fuc(2)	.[42], N[+2321]	126.42	3	>sp|Q16658|FSCN1_HUMAN Fascin OS=Homo sapiens OX=9606 GN=FSCN1 PE=1 SV=3
K.VLN[+2026.687]SSSQEEISIWDIRILPNFN[+1622.582]ASYLPVMPDGSVLLVDNVC[+57.021]HQSGEVSMGSFC[+57.021]R.L	HexNAc(2)Hex(10),HexNAc(4)Hex(5)	C[+57]*2, N[+1623][+2027]	435.66	3	>sp|Q8WVR3|TPC14_HUMAN Trafficking protein particle complex subunit 14 OS=Homo sapiens OX=9606 GN=TRAPPC14 PE=1 SV=2
K.VLN[+1809.666]SSSQEEISIWDIRILPNFN[+2116.756]ASYLPVMPDGSVLLVDNVC[+57.021]HQSGEVSMGSFC[+57.021]R.L	HexNAc(5)Hex(4)Fuc(1),HexNAc(5)Hex(5)NeuAc(1)	C[+57]*2, N[+1810][+2117]	339.22	3	>sp|Q8WVR3|TPC14_HUMAN Trafficking protein particle complex subunit 14 OS=Homo sapiens OX=9606 GN=TRAPPC14 PE=1 SV=2
K.[+42.011].C[+57.021]LDNC[+57.021]PEGLEANN[+2496.888]HTMEC[+57.021]VSIVHC[+57.021]EVSEWNPWSPC[+57.021]TKKGK.T	HexNAc(4)Hex(5)Fuc(2)NeuAc(2)	.[42], C[+57]*5, N[+2497]	303.8	5	>sp|Q9BXY4|RSPO3_HUMAN R-spondin-3 OS=Homo sapiens OX=9606 GN=RSPO3 PE=1 SV=1
R.GTGC[+57.021]SAGLLMTVGWLLLAGLQSARGTN[+1710.598]VTAAVQDAGLAHEGEGEEETENNDSETAENYAPPETEDVSNR.N	HexNAc(3)Hex(5)NeuAc(1)	C[+57], N[+1711]	55.76	6	>sp|Q9HBV2|SACA1_HUMAN Sperm acrosome membrane-associated protein 1 OS=Homo sapiens OX=9606 GN=SPACA1 PE=1 SV=1
R.GTGC[+57.021]SAGLLM[+15.995]TVGWLLLAGLQSARGTN[+1581.555]VTAAVQDAGLAHEGEGEEETENNDSETAENYAPPETEDVSNR.N	HexNAc(3)Hex(6)	C[+57], M[+16], N[+1582]	35.63	6	>sp|Q9HBV2|SACA1_HUMAN Sperm acrosome membrane-associated protein 1 OS=Homo sapiens OX=9606 GN=SPACA1 PE=1 SV=1
R.GTN[+1872.651]VTAAVQDAGLAHEGEGEEETENN[+1216.423]DSETAENYAPPETEDVSNR.N	HexNAc(3)Hex(6)NeuAc(1),HexNAc(2)Hex(5)	N[+1216][+1873]	162.95	6	>sp|Q9HBV2|SACA1_HUMAN Sperm acrosome membrane-associated protein 1 OS=Homo sapiens OX=9606 GN=SPACA1 PE=1 SV=1
R.GTN[+3664.306]VTAAVQDAGLAHEGEGEEETENNDSETAENYAPPETEDVSNR.N	HexNAc(6)Hex(7)Fuc(3)NeuAc(3)	N[+3664]	220.72	6	>sp|Q9HBV2|SACA1_HUMAN Sperm acrosome membrane-associated protein 1 OS=Homo sapiens OX=9606 GN=SPACA1 PE=1 SV=1
R.QGSNNIVPNSIN[+2571.946]DTIN[+2791.020]STK.T	HexNAc(5)Hex(6)Fuc(4),HexNAc(6)Hex(7)Fuc(3)	N[+2572][+2791]	451.37	1	>sp|Q9Y5Z7|HCFC2_HUMAN Host cell factor 2 OS=Homo sapiens OX=9606 GN=HCFC2 PE=1 SV=1
R.SAPAAATAAPPPSTLN[+2188.740]N[+2791.020]TSGSLLNAVDGGPSHFLASATAAARAQRSEVR.Y	HexNAc(2)Hex(11),HexNAc(6)Hex(7)Fuc(3)	N[+2189][+2791]	226.64	4	>sp|A6NNC1|P12LL_HUMAN Putative POM121-like protein 1-like OS=Homo sapiens OX=9606 PE=5 SV=3
R.SAPAAATAAPPPSTLN[+1702.581]N[+2147.751]TSGSLLNAVDGGPSHFLASATAAARAQRSEVR.Y	HexNAc(2)Hex(8),HexNAc(3)Hex(5)Fuc(1)NeuAc(2)	N[+1703][+2148]	216.32	4	>sp|A6NNC1|P12LL_HUMAN Putative POM121-like protein 1-like OS=Homo sapiens OX=9606 PE=5 SV=3
R.SAPAAATAAPPPSTLN[+1856.656]N[+2174.798]TSGSLLNAVDGGPSHFLASATAAARAQRSEVR.Y	HexNAc(3)Hex(5)Fuc(1)NeuAc(1),HexNAc(6)Hex(5)Fuc(1)	N[+1857][+2175]	368.36	4	>sp|A6NNC1|P12LL_HUMAN Putative POM121-like protein 1-like OS=Homo sapiens OX=9606 PE=5 SV=3
R.SAPAAATAAPPPSTLN[+2642.946]N[+1362.481]TSGSLLNAVDGGPSHFLASATAAARAQRSEVR.Y	HexNAc(4)Hex(5)Fuc(3)NeuAc(2),HexNAc(2)Hex(5)Fuc(1)	N[+1362][+2643]	253.94	4	>sp|A6NNC1|P12LL_HUMAN Putative POM121-like protein 1-like OS=Homo sapiens OX=9606 PE=5 SV=3
R.N[+1548.545]TTTGASAAAVASLVSGPLSHSASFSSPM[+15.995]GSTEDLNSK.G	HexNAc(3)Hex(4)NeuAc(1)	M[+16], N[+1549]	261.86	6	>sp|O43166|SI1L1_HUMAN Signal-induced proliferation-associated 1-like protein 1 OS=Homo sapiens OX=9606 GN=SIPA1L1 PE=1 SV=4
R.N[+1548.545]TTTGASAAAVASLVSGPLSHSASFSSPMGSTEDLNSKGSLSMDQGDDKSNELVMSC[+57.021]PYFR.N	HexNAc(3)Hex(4)NeuAc(1)	C[+57], N[+1549]	537.14	6	>sp|O43166|SI1L1_HUMAN Signal-induced proliferation-associated 1-like protein 1 OS=Homo sapiens OX=9606 GN=SIPA1L1 PE=1 SV=4
R.N[+1768.640]TTTGASAAAVASLVSGPLSHSASFSSPM[+15.995]GSTEDLNSK.G	HexNAc(4)Hex(5)Fuc(1)	M[+16], N[+1769]	242.57	6	>sp|O43166|SI1L1_HUMAN Signal-induced proliferation-associated 1-like protein 1 OS=Homo sapiens OX=9606 GN=SIPA1L1 PE=1 SV=4
R.N[+2496.888]TTTGASAAAVASLVSGPLSHSASFSSPM[+15.995]GSTEDLNSK.G	HexNAc(4)Hex(5)Fuc(2)NeuAc(2)	M[+16], N[+2497]	263.42	6	>sp|O43166|SI1L1_HUMAN Signal-induced proliferation-associated 1-like protein 1 OS=Homo sapiens OX=9606 GN=SIPA1L1 PE=1 SV=4
R.N[+2116.756]TTTGASAAAVASLVSGPLSHSASFSSPMGSTEDLNSK.G	HexNAc(5)Hex(5)NeuAc(1)	N[+2117]	130.03	6	>sp|O43166|SI1L1_HUMAN Signal-induced proliferation-associated 1-like protein 1 OS=Homo sapiens OX=9606 GN=SIPA1L1 PE=1 SV=4
R.N[+3082.115]TTTGASAAAVASLVSGPLSHSASFSSPMGSTEDLNSK.G	HexNAc(6)Hex(7)Fuc(3)NeuAc(1)	N[+3082]	357.89	6	>sp|O43166|SI1L1_HUMAN Signal-induced proliferation-associated 1-like protein 1 OS=Homo sapiens OX=9606 GN=SIPA1L1 PE=1 SV=4
K.[+42.011].N[+1200.428]VSVQTVSENLNDSGIQSLKAESDEADEC[+57.021]FLIHSDDGR.D	HexNAc(2)Hex(4)Fuc(1)	.[42], C[+57], N[+1200]	170.62	8	>sp|O60284|ST18_HUMAN Suppression of tumorigenicity 18 protein OS=Homo sapiens OX=9606 GN=ST18 PE=1 SV=1
K.SAPLTSSN[+1501.555]TSIPTPSSSPFKTSSILVNAAFYQALC[+57.021]DQEGWDTPIN[+2496.888]YSK.T	HexNAc(5)Hex(3),HexNAc(4)Hex(5)Fuc(2)NeuAc(2)	C[+57], N[+1502][+2497]	289.81	8	>sp|O60284|ST18_HUMAN Suppression of tumorigenicity 18 protein OS=Homo sapiens OX=9606 GN=ST18 PE=1 SV=1
K.[+42.011].N[+1663.608]VSVQTVSENLNDSGIQSLKAESDEADEC[+57.021]FLIHSDDGRDK.I	HexNAc(5)Hex(4)	.[42], C[+57], N[+1664]	211.59	8	>sp|O60284|ST18_HUMAN Suppression of tumorigenicity 18 protein OS=Homo sapiens OX=9606 GN=ST18 PE=1 SV=1
K.[+42.011].N[+2116.756]VSVQTVSENLNDSGIQSLKAESDEADEC[+57.021]FLIHSDDGRDK.I	HexNAc(5)Hex(5)NeuAc(1)	.[42], C[+57], N[+2117]	425.71	8	>sp|O60284|ST18_HUMAN Suppression of tumorigenicity 18 protein OS=Homo sapiens OX=9606 GN=ST18 PE=1 SV=1
K.SAPLTSSNTSIPTPSSSPFKTSSILVNAAFYQALC[+57.021]DQEGWDTPIN[+3299.174]YSK.T	HexNAc(5)Hex(6)Fuc(3)NeuAc(3)	C[+57], N[+3299]	389.26	8	>sp|O60284|ST18_HUMAN Suppression of tumorigenicity 18 protein OS=Homo sapiens OX=9606 GN=ST18 PE=1 SV=1
K.[+42.011].N[+1704.635]VSVQTVSENLNDSGIQSLKAESDEADEC[+57.021]FLIHSDDGRDK.I	HexNAc(6)Hex(3)	.[42], C[+57], N[+1705]	335.81	8	>sp|O60284|ST18_HUMAN Suppression of tumorigenicity 18 protein OS=Homo sapiens OX=9606 GN=ST18 PE=1 SV=1
K.SAPLTSSN[+1704.635]TSIPTPSSSPFKTSSILVNAAFYQALC[+57.021]DQEGWDTPIN[+2320.856]YSK.T	HexNAc(6)Hex(3),HexNAc(6)Hex(5)Fuc(2)	C[+57], N[+1705][+2321]	145.06	8	>sp|O60284|ST18_HUMAN Suppression of tumorigenicity 18 protein OS=Homo sapiens OX=9606 GN=ST18 PE=1 SV=1
K.SAPLTSSN[+1996.750]TSIPTPSSSPFKTSSILVNAAFYQALC[+57.021]DQEGWDTPIN[+2553.910]YSK.T	HexNAc(6)Hex(3)Fuc(2),HexNAc(5)Hex(5)Fuc(1)NeuAc(2)	C[+57], N[+1997][+2554]	484.71	8	>sp|O60284|ST18_HUMAN Suppression of tumorigenicity 18 protein OS=Homo sapiens OX=9606 GN=ST18 PE=1 SV=1
R.N[+1378.476]LSAAAAAASSSSSSSAAAASHSPGAAGLPASC[+57.021]SASASLC[+57.021]TRSLDR.K	HexNAc(2)Hex(6)	C[+57]*2, N[+1378]	303.01	16	>sp|O60346|PHLP1_HUMAN PH domain leucine-rich repeat-containing protein phosphatase 1 OS=Homo sapiens OX=9606 GN=PHLPP1 PE=1 SV=3
R.[+42.011].N[+1241.454]LSAAAAAASSSSSSSAAAASHSPGAAGLPASC[+57.021]SASASLC[+57.021]TRSLDR.K	HexNAc(3)Hex(3)Fuc(1)	.[42], C[+57]*2, N[+1241]	253.83	16	>sp|O60346|PHLP1_HUMAN PH domain leucine-rich repeat-containing protein phosphatase 1 OS=Homo sapiens OX=9606 GN=PHLPP1 PE=1 SV=3
K.RN[+2570.925]LSAAAAAASSSSSSSAAAASHSPGAAGLPASC[+57.021]SASASLC[+57.021]TRSLDR.K	HexNAc(5)Hex(6)Fuc(2)NeuAc(1)	C[+57]*2, N[+2571]	474.98	16	>sp|O60346|PHLP1_HUMAN PH domain leucine-rich repeat-containing protein phosphatase 1 OS=Homo sapiens OX=9606 GN=PHLPP1 PE=1 SV=3
R.N[+2570.925]LSAAAAAASSSSSSSAAAASHSPGAAGLPASC[+57.021]SASASLC[+57.021]TRSLDR.K	HexNAc(5)Hex(6)Fuc(2)NeuAc(1)	C[+57]*2, N[+2571]	398.78	16	>sp|O60346|PHLP1_HUMAN PH domain leucine-rich repeat-containing protein phosphatase 1 OS=Homo sapiens OX=9606 GN=PHLPP1 PE=1 SV=3
R.N[+3153.116]LSAAAAAASSSSSSSAAAASHSPGAAGLPASC[+57.021]SASASLC[+57.021]TRSLDR.K	HexNAc(5)Hex(6)Fuc(2)NeuAc(3)	C[+57]*2, N[+3153]	444.62	16	>sp|O60346|PHLP1_HUMAN PH domain leucine-rich repeat-containing protein phosphatase 1 OS=Homo sapiens OX=9606 GN=PHLPP1 PE=1 SV=3
R.N[+2919.042]LSAAAAAASSSSSSSAAAASHSPGAAGLPASC[+57.021]SASASLC[+57.021]TRSLDR.K	HexNAc(6)Hex(6)Fuc(1)NeuAc(2)	C[+57]*2, N[+2919]	304.38	16	>sp|O60346|PHLP1_HUMAN PH domain leucine-rich repeat-containing protein phosphatase 1 OS=Homo sapiens OX=9606 GN=PHLPP1 PE=1 SV=3
R.N[+3081.095]LSAAAAAASSSSSSSAAAASHSPGAAGLPASC[+57.021]SASASLC[+57.021]TRSLDR.K	HexNAc(6)Hex(7)Fuc(1)NeuAc(2)	C[+57]*2, N[+3081]	274.91	16	>sp|O60346|PHLP1_HUMAN PH domain leucine-rich repeat-containing protein phosphatase 1 OS=Homo sapiens OX=9606 GN=PHLPP1 PE=1 SV=3
K.[+42.011].RN[+2644.962]LSAAAAAASSSSSSSAAAASHSPGAAGLPASC[+57.021]SASASLC[+57.021]TRSLDR.K	HexNAc(6)Hex(7)Fuc(2)	.[42], C[+57]*2, N[+2645]	217.76	16	>sp|O60346|PHLP1_HUMAN PH domain leucine-rich repeat-containing protein phosphatase 1 OS=Homo sapiens OX=9606 GN=PHLPP1 PE=1 SV=3
R.N[+2644.962]LSAAAAAASSSSSSSAAAASHSPGAAGLPASC[+57.021]SASASLC[+57.021]TRSLDR.K	HexNAc(6)Hex(7)Fuc(2)	C[+57]*2, N[+2645]	505.41	16	>sp|O60346|PHLP1_HUMAN PH domain leucine-rich repeat-containing protein phosphatase 1 OS=Homo sapiens OX=9606 GN=PHLPP1 PE=1 SV=3
R.N[+2936.057]LSAAAAAASSSSSSSAAAASHSPGAAGLPASC[+57.021]SASASLC[+57.021]TRSLDR.K	HexNAc(6)Hex(7)Fuc(2)NeuAc(1)	C[+57]*2, N[+2936]	329.48	16	>sp|O60346|PHLP1_HUMAN PH domain leucine-rich repeat-containing protein phosphatase 1 OS=Homo sapiens OX=9606 GN=PHLPP1 PE=1 SV=3
K.RN[+2791.020]LSAAAAAASSSSSSSAAAASHSPGAAGLPASC[+57.021]SASASLC[+57.021]TRSLDR.K	HexNAc(6)Hex(7)Fuc(3)	C[+57]*2, N[+2791]	216.81	16	>sp|O60346|PHLP1_HUMAN PH domain leucine-rich repeat-containing protein phosphatase 1 OS=Homo sapiens OX=9606 GN=PHLPP1 PE=1 SV=3
R.[+42.011].QQSASYIPKITHPTDTSNFDPVDPDKLWSDDNEEENVN[+1710.598]DTLNGWYK.N	HexNAc(3)Hex(5)NeuAc(1)	.[42], N[+1711]	381.55	3	>sp|O95835|LATS1_HUMAN Serine/threonine-protein kinase LATS1 OS=Homo sapiens OX=9606 GN=LATS1 PE=1 SV=1
R.[+42.011].QQSASYIPKITHPTDTSNFDPVDPDKLWSDDNEEENVN[+1663.608]DTLNGWYK.N	HexNAc(5)Hex(4)	.[42], N[+1664]	490.95	3	>sp|O95835|LATS1_HUMAN Serine/threonine-protein kinase LATS1 OS=Homo sapiens OX=9606 GN=LATS1 PE=1 SV=1
R.[+42.011].QQSASYIPKITHPTDTSNFDPVDPDKLWSDDNEEENVN[+2481.889]DTLNGWYK.N	HexNAc(6)Hex(6)NeuAc(1)	.[42], N[+2482]	200.34	3	>sp|O95835|LATS1_HUMAN Serine/threonine-protein kinase LATS1 OS=Homo sapiens OX=9606 GN=LATS1 PE=1 SV=1
K.VVLHPN[+2204.772]YSQVDIGLIK.L	HexNAc(4)Hex(5)NeuAc(2)	N[+2205]	30	2	>sp|P00738|HPT_HUMAN Haptoglobin OS=Homo sapiens OX=9606 GN=HP PE=1 SV=1
R.TLSDISN[+1548.545]ASSSFGWLSLDGDPTTNVTEGSQVPERPPK.P	HexNAc(3)Hex(4)NeuAc(1)	N[+1549]	132.62	7	>sp|P22681|CBL_HUMAN E3 ubiquitin-protein ligase CBL OS=Homo sapiens OX=9606 GN=CBL PE=1 SV=2
R.[+42.011].TLSDISN[+1768.640]ASSSFGWLSLDGDPTTNVTEGSQVPER.P	HexNAc(4)Hex(5)Fuc(1)	.[42], N[+1769]	282.72	7	>sp|P22681|CBL_HUMAN E3 ubiquitin-protein ligase CBL OS=Homo sapiens OX=9606 GN=CBL PE=1 SV=2
R.[+42.011].TLSDISN[+2350.830]ASSSFGWLSLDGDPTTNVTEGSQVPERPPK.P	HexNAc(4)Hex(5)Fuc(1)NeuAc(2)	.[42], N[+2351]	391.44	7	>sp|P22681|CBL_HUMAN E3 ubiquitin-protein ligase CBL OS=Homo sapiens OX=9606 GN=CBL PE=1 SV=2
R.[+42.011].RTLSDISNASSSFGWLSLDGDPTTN[+1825.661]VTEGSQVPERPPK.P	HexNAc(5)Hex(5)	.[42], N[+1826]	47.29	7	>sp|P22681|CBL_HUMAN E3 ubiquitin-protein ligase CBL OS=Homo sapiens OX=9606 GN=CBL PE=1 SV=2
R.[+42.011].TLSDISNASSSFGWLSLDGDPTTN[+2553.910]VTEGSQVPERPPK.P	HexNAc(5)Hex(5)Fuc(1)NeuAc(2)	.[42], N[+2554]	344.2	7	>sp|P22681|CBL_HUMAN E3 ubiquitin-protein ligase CBL OS=Homo sapiens OX=9606 GN=CBL PE=1 SV=2
R.[+42.011].TLSDISN[+2279.830]ASSSFGWLSLDGDPTTNVTEGSQVPERPPK.P	HexNAc(5)Hex(6)Fuc(2)	.[42], N[+2280]	368.1	7	>sp|P22681|CBL_HUMAN E3 ubiquitin-protein ligase CBL OS=Homo sapiens OX=9606 GN=CBL PE=1 SV=2
R.[+42.011].TLSDISN[+2278.809]ASSSFGWLSLDGDPTTNVTEGSQVPERPPK.P	HexNAc(5)Hex(6)NeuAc(1)	.[42], N[+2279]	487.15	7	>sp|P22681|CBL_HUMAN E3 ubiquitin-protein ligase CBL OS=Homo sapiens OX=9606 GN=CBL PE=1 SV=2
R.M[+15.995]SGDLSSN[+2279.830]VTVSVTSSTISSNVASKAAFGGSGGRGSSSGGGYSSGSSSYGSGGR.Q	HexNAc(5)Hex(6)Fuc(2)	M[+16], N[+2280]	279.09	7	>sp|P35908|K22E_HUMAN Keratin, type II cytoskeletal 2 epidermal OS=Homo sapiens OX=9606 GN=KRT2 PE=1 SV=2
R.[+42.011].QVTSGLATRPRMPNNSFPPNISTLSSPVGMTSSAC[+57.021]NNNN[+2466.914]R.S	HexNAc(6)Hex(5)Fuc(3)	.[42], C[+57], N[+2467]	358.48	3	>sp|Q15788|NCOA1_HUMAN Nuclear receptor coactivator 1 OS=Homo sapiens OX=9606 GN=NCOA1 PE=1 SV=3
R.QVTSGLATRPRMPNNSFPPN[+3502.253]ISTLSSPVGMTSSAC[+57.021]NNNN[+1257.449]R.S	HexNAc(6)Hex(6)Fuc(3)NeuAc(3),HexNAc(3)Hex(4)	C[+57], N[+1257][+3502]	437.71	3	>sp|Q15788|NCOA1_HUMAN Nuclear receptor coactivator 1 OS=Homo sapiens OX=9606 GN=NCOA1 PE=1 SV=3
R.QVTSGLATRPRMPNNSFPPNISTLSSPVGMTSSAC[+57.021]NNNN[+3227.153]R.S	HexNAc(6)Hex(7)Fuc(2)NeuAc(2)	C[+57], N[+3227]	122.47	3	>sp|Q15788|NCOA1_HUMAN Nuclear receptor coactivator 1 OS=Homo sapiens OX=9606 GN=NCOA1 PE=1 SV=3
R.VQPAQN[+1524.534]HSSLSN[+2716.983]VSQAVASTTPLPPPKPSPANPITVEMKGLK.T	HexNAc(2)Hex(6)Fuc(1),HexNAc(5)Hex(6)Fuc(3)NeuAc(1)	N[+1525][+2717]	334.61	2	>sp|Q8TDW0|LRC8C_HUMAN Volume-regulated anion channel subunit LRRC8C OS=Homo sapiens OX=9606 GN=LRRC8C PE=1 SV=2
R.VQPAQN[+2320.856]HSSLSN[+2644.962]VSQAVASTTPLPPPKPSPANPITVEMK.G	HexNAc(6)Hex(5)Fuc(2),HexNAc(6)Hex(7)Fuc(2)	N[+2321][+2645]	483.93	2	>sp|Q8TDW0|LRC8C_HUMAN Volume-regulated anion channel subunit LRRC8C OS=Homo sapiens OX=9606 GN=LRRC8C PE=1 SV=2
R.GTN[+1872.651]VTAAVQDAGLAHEGEGEEETENN[+3373.210]DSETAENYAPPETEDVSNR.N	HexNAc(3)Hex(6)NeuAc(1),HexNAc(6)Hex(7)Fuc(3)NeuAc(2)	N[+1873][+3373]	353.25	5	>sp|Q9HBV2|SACA1_HUMAN Sperm acrosome membrane-associated protein 1 OS=Homo sapiens OX=9606 GN=SPACA1 PE=1 SV=1
R.GTN[+1793.671]VTAAVQDAGLAHEGEGEEETENN[+2117.777]DSETAENYAPPETEDVSNR.N	HexNAc(5)Hex(3)Fuc(2),HexNAc(5)Hex(5)Fuc(2)	N[+1794][+2118]	29.99	5	>sp|Q9HBV2|SACA1_HUMAN Sperm acrosome membrane-associated protein 1 OS=Homo sapiens OX=9606 GN=SPACA1 PE=1 SV=1
R.GTN[+3372.190]VTAAVQDAGLAHEGEGEEETENN[+1864.634]DSETAENYAPPETEDVSNR.N	HexNAc(6)Hex(7)Fuc(1)NeuAc(3),HexNAc(2)Hex(9)	N[+1865][+3372]	329.56	5	>sp|Q9HBV2|SACA1_HUMAN Sperm acrosome membrane-associated protein 1 OS=Homo sapiens OX=9606 GN=SPACA1 PE=1 SV=1
K.ELDKFDNLDAEADEGWAGAQM[+15.995]EVDYTEQLN[+1971.719]FSDDDEQGSNSPKENNSEDQGSK.A	HexNAc(5)Hex(5)Fuc(1)	M[+16], N[+1972]	476.81	2	>sp|Q9Y520|PRC2C_HUMAN Protein PRRC2C OS=Homo sapiens OX=9606 GN=PRRC2C PE=1 SV=4

## Sheet: UC-500 Glycopeptides
Peptide	Glycans	Modification Type(s)	Score	# of unique peptides	Protein Name
R.N[+1257.449]LSAAAAAASSSSSSSAAAASHSPGAAGLPASC[+57.021]SASASLC[+57.021]TRSLDR.K	HexNAc(3)Hex(4)	C[+57]*2, N[+1257]	209.22	19	>sp|O60346|PHLP1_HUMAN PH domain leucine-rich repeat-containing protein phosphatase 1 OS=Homo sapiens OX=9606 GN=PHLPP1 PE=1 SV=3
R.[+42.011].N[+1403.507]LSAAAAAASSSSSSSAAAASHSPGAAGLPASC[+57.021]SASASLC[+57.021]TRSLDR.K	HexNAc(3)Hex(4)Fuc(1)	.[42], C[+57]*2, N[+1404]	221.21	19	>sp|O60346|PHLP1_HUMAN PH domain leucine-rich repeat-containing protein phosphatase 1 OS=Homo sapiens OX=9606 GN=PHLPP1 PE=1 SV=3
R.N[+2018.708]LSAAAAAASSSSSSSAAAASHSPGAAGLPASC[+57.021]SASASLC[+57.021]TRSLDR.K	HexNAc(3)Hex(6)Fuc(1)NeuAc(1)	C[+57]*2, N[+2019]	383.85	19	>sp|O60346|PHLP1_HUMAN PH domain leucine-rich repeat-containing protein phosphatase 1 OS=Homo sapiens OX=9606 GN=PHLPP1 PE=1 SV=3
R.[+42.011].N[+1872.651]LSAAAAAASSSSSSSAAAASHSPGAAGLPASC[+57.021]SASASLC[+57.021]TRSLDR.K	HexNAc(3)Hex(6)NeuAc(1)	.[42], C[+57]*2, N[+1873]	361.93	19	>sp|O60346|PHLP1_HUMAN PH domain leucine-rich repeat-containing protein phosphatase 1 OS=Homo sapiens OX=9606 GN=PHLPP1 PE=1 SV=3
R.N[+1460.529]LSAAAAAASSSSSSSAAAASHSPGAAGLPASC[+57.021]SASASLC[+57.021]TRSLDR.K	HexNAc(4)Hex(4)	C[+57]*2, N[+1461]	403.01	19	>sp|O60346|PHLP1_HUMAN PH domain leucine-rich repeat-containing protein phosphatase 1 OS=Homo sapiens OX=9606 GN=PHLPP1 PE=1 SV=3
R.[+42.011].N[+2059.735]LSAAAAAASSSSSSSAAAASHSPGAAGLPASC[+57.021]SASASLC[+57.021]TRSLDR.K	HexNAc(4)Hex(5)Fuc(1)NeuAc(1)	.[42], C[+57]*2, N[+2060]	156.46	19	>sp|O60346|PHLP1_HUMAN PH domain leucine-rich repeat-containing protein phosphatase 1 OS=Homo sapiens OX=9606 GN=PHLPP1 PE=1 SV=3
R.N[+2076.750]LSAAAAAASSSSSSSAAAASHSPGAAGLPASC[+57.021]SASASLC[+57.021]TRSLDR.K	HexNAc(4)Hex(6)Fuc(2)	C[+57]*2, N[+2077]	127.68	19	>sp|O60346|PHLP1_HUMAN PH domain leucine-rich repeat-containing protein phosphatase 1 OS=Homo sapiens OX=9606 GN=PHLPP1 PE=1 SV=3
R.N[+1647.613]LSAAAAAASSSSSSSAAAASHSPGAAGLPASC[+57.021]SASASLC[+57.021]TRSLDR.K	HexNAc(5)Hex(3)Fuc(1)	C[+57]*2, N[+1648]	258.36	19	>sp|O60346|PHLP1_HUMAN PH domain leucine-rich repeat-containing protein phosphatase 1 OS=Homo sapiens OX=9606 GN=PHLPP1 PE=1 SV=3
R.N[+2279.830]LSAAAAAASSSSSSSAAAASHSPGAAGLPASC[+57.021]SASASLC[+57.021]TRSLDR.K	HexNAc(5)Hex(6)Fuc(2)	C[+57]*2, N[+2280]	432.72	19	>sp|O60346|PHLP1_HUMAN PH domain leucine-rich repeat-containing protein phosphatase 1 OS=Homo sapiens OX=9606 GN=PHLPP1 PE=1 SV=3
R.N[+2716.983]LSAAAAAASSSSSSSAAAASHSPGAAGLPASC[+57.021]SASASLC[+57.021]TRSLDR.K	HexNAc(5)Hex(6)Fuc(3)NeuAc(1)	C[+57]*2, N[+2717]	424.3	19	>sp|O60346|PHLP1_HUMAN PH domain leucine-rich repeat-containing protein phosphatase 1 OS=Homo sapiens OX=9606 GN=PHLPP1 PE=1 SV=3
R.N[+3008.078]LSAAAAAASSSSSSSAAAASHSPGAAGLPASC[+57.021]SASASLC[+57.021]TRSLDR.K	HexNAc(5)Hex(6)Fuc(3)NeuAc(2)	C[+57]*2, N[+3008]	460.97	19	>sp|O60346|PHLP1_HUMAN PH domain leucine-rich repeat-containing protein phosphatase 1 OS=Homo sapiens OX=9606 GN=PHLPP1 PE=1 SV=3
R.N[+2278.809]LSAAAAAASSSSSSSAAAASHSPGAAGLPASC[+57.021]SASASLC[+57.021]TRSLDR.K	HexNAc(5)Hex(6)NeuAc(1)	C[+57]*2, N[+2279]	402.79	19	>sp|O60346|PHLP1_HUMAN PH domain leucine-rich repeat-containing protein phosphatase 1 OS=Homo sapiens OX=9606 GN=PHLPP1 PE=1 SV=3
R.N[+1850.693]LSAAAAAASSSSSSSAAAASHSPGAAGLPASC[+57.021]SASASLC[+57.021]TRSLDR.K	HexNAc(6)Hex(3)Fuc(1)	C[+57]*2, N[+1851]	314.52	19	>sp|O60346|PHLP1_HUMAN PH domain leucine-rich repeat-containing protein phosphatase 1 OS=Homo sapiens OX=9606 GN=PHLPP1 PE=1 SV=3
R.[+42.011].N[+2174.798]LSAAAAAASSSSSSSAAAASHSPGAAGLPASC[+57.021]SASASLC[+57.021]TRSLDR.K	HexNAc(6)Hex(5)Fuc(1)	.[42], C[+57]*2, N[+2175]	299.31	19	>sp|O60346|PHLP1_HUMAN PH domain leucine-rich repeat-containing protein phosphatase 1 OS=Homo sapiens OX=9606 GN=PHLPP1 PE=1 SV=3
R.N[+2190.793]LSAAAAAASSSSSSSAAAASHSPGAAGLPASC[+57.021]SASASLC[+57.021]TRSLDR.K	HexNAc(6)Hex(6)	C[+57]*2, N[+2191]	312.49	19	>sp|O60346|PHLP1_HUMAN PH domain leucine-rich repeat-containing protein phosphatase 1 OS=Homo sapiens OX=9606 GN=PHLPP1 PE=1 SV=3
R.N[+3065.100]LSAAAAAASSSSSSSAAAASHSPGAAGLPASC[+57.021]SASASLC[+57.021]TRSLDR.K	HexNAc(6)Hex(6)Fuc(2)NeuAc(2)	C[+57]*2, N[+3065]	404.84	19	>sp|O60346|PHLP1_HUMAN PH domain leucine-rich repeat-containing protein phosphatase 1 OS=Homo sapiens OX=9606 GN=PHLPP1 PE=1 SV=3
R.[+42.011].N[+2789.999]LSAAAAAASSSSSSSAAAASHSPGAAGLPASC[+57.021]SASASLC[+57.021]TRSLDR.K	HexNAc(6)Hex(7)Fuc(1)NeuAc(1)	.[42], C[+57]*2, N[+2790]	324.03	19	>sp|O60346|PHLP1_HUMAN PH domain leucine-rich repeat-containing protein phosphatase 1 OS=Homo sapiens OX=9606 GN=PHLPP1 PE=1 SV=3
R.N[+3081.095]LSAAAAAASSSSSSSAAAASHSPGAAGLPASC[+57.021]SASASLC[+57.021]TRSLDR.K	HexNAc(6)Hex(7)Fuc(1)NeuAc(2)	C[+57]*2, N[+3081]	30	19	>sp|O60346|PHLP1_HUMAN PH domain leucine-rich repeat-containing protein phosphatase 1 OS=Homo sapiens OX=9606 GN=PHLPP1 PE=1 SV=3
R.N[+2936.057]LSAAAAAASSSSSSSAAAASHSPGAAGLPASC[+57.021]SASASLC[+57.021]TRSLDR.K	HexNAc(6)Hex(7)Fuc(2)NeuAc(1)	C[+57]*2, N[+2936]	287.13	19	>sp|O60346|PHLP1_HUMAN PH domain leucine-rich repeat-containing protein phosphatase 1 OS=Homo sapiens OX=9606 GN=PHLPP1 PE=1 SV=3
R.[+42.011].ITC[+57.021]VGN[+1686.586]DSFIGLSSVRLLSLYDNQITTVAPGAFDTLHSLSTLNLLANPFNC[+57.021]NC[+57.021]YLAWLGEWLR.K	HexNAc(2)Hex(7)Fuc(1)	.[42], C[+57]*3, N[+1687]	566.7	2	>sp|O94813|SLIT2_HUMAN Slit homolog 2 protein OS=Homo sapiens OX=9606 GN=SLIT2 PE=1 SV=1
K.VVLHPN[+2204.772]YSQVDIGLIK.L	HexNAc(4)Hex(5)NeuAc(2)	N[+2205]	65.47	9	>sp|P00738|HPT_HUMAN Haptoglobin OS=Homo sapiens OX=9606 GN=HP PE=1 SV=1
R.[+42.011].GN[+1216.423]R.S	HexNAc(2)Hex(5)	.[42], N[+1216]	29.96	11	>sp|P01023|A2MG_HUMAN Alpha-2-macroglobulin OS=Homo sapiens OX=9606 GN=A2M PE=1 SV=3
K.C[+57.021]GLVPVLAENYN[+2204.772]K.S	HexNAc(4)Hex(5)NeuAc(2)	C[+57], N[+2205]	287.43	12	>sp|P02787|TRFE_HUMAN Serotransferrin OS=Homo sapiens OX=9606 GN=TF PE=1 SV=4
M.ASPALAAALAVAAAAGPN[+2188.740]ASGAGERGSGGVAN[+1768.640]ASGASWGPPR.G	HexNAc(2)Hex(11),HexNAc(4)Hex(5)Fuc(1)	N[+1769][+2189]	395.17	1	>sp|P18825|ADA2C_HUMAN Alpha-2C adrenergic receptor OS=Homo sapiens OX=9606 GN=ADRA2C PE=1 SV=2
R.[+42.011].N[+1524.534]MTSHSARVGSLSWNSYILSSGSRSGHIHHHDVR.V	HexNAc(2)Hex(6)Fuc(1)	.[42], N[+1525]	668.56	3	>sp|Q12834|CDC20_HUMAN Cell division cycle protein 20 homolog OS=Homo sapiens OX=9606 GN=CDC20 PE=1 SV=2
R.[+42.011].N[+3008.078]MTSHSARVGSLSWNSYILSSGSRSGHIHHHDVR.V	HexNAc(5)Hex(6)Fuc(3)NeuAc(2)	.[42], N[+3008]	369.09	3	>sp|Q12834|CDC20_HUMAN Cell division cycle protein 20 homolog OS=Homo sapiens OX=9606 GN=CDC20 PE=1 SV=2
R.APSDPPYVAC[+57.021]TRPPSAPQNLIFNIN[+3154.136]QTTVSLEWSPPADNGGR.N	HexNAc(5)Hex(6)Fuc(4)NeuAc(2)	C[+57], N[+3154]	327.55	4	>sp|Q15375|EPHA7_HUMAN Ephrin type-A receptor 7 OS=Homo sapiens OX=9606 GN=EPHA7 PE=1 SV=3
R.APSDPPYVAC[+57.021]TRPPSAPQNLIFNIN[+2861.000]QTTVSLEWSPPADNGGR.N	HexNAc(5)Hex(6)NeuAc(3)	C[+57], N[+2861]	266.2	4	>sp|Q15375|EPHA7_HUMAN Ephrin type-A receptor 7 OS=Homo sapiens OX=9606 GN=EPHA7 PE=1 SV=3
R.APSDPPYVAC[+57.021]TRPPSAPQNLIFNIN[+2012.745]QTTVSLEWSPPADNGGR.N	HexNAc(6)Hex(4)Fuc(1)	C[+57], N[+2013]	469.18	4	>sp|Q15375|EPHA7_HUMAN Ephrin type-A receptor 7 OS=Homo sapiens OX=9606 GN=EPHA7 PE=1 SV=3
K.[+42.011].VN[+1548.545]ASASSLKK.K	HexNAc(3)Hex(4)NeuAc(1)	.[42], N[+1549]	280.5	5	>sp|Q16658|FSCN1_HUMAN Fascin OS=Homo sapiens OX=9606 GN=FSCN1 PE=1 SV=3
K.[+42.011].VN[+1913.677]ASASSLKK.K	HexNAc(4)Hex(5)NeuAc(1)	.[42], N[+1914]	127.75	5	>sp|Q16658|FSCN1_HUMAN Fascin OS=Homo sapiens OX=9606 GN=FSCN1 PE=1 SV=3
K.[+42.011].VN[+3008.078]ASASSLKK.K	HexNAc(5)Hex(6)Fuc(3)NeuAc(2)	.[42], N[+3008]	285.45	5	>sp|Q16658|FSCN1_HUMAN Fascin OS=Homo sapiens OX=9606 GN=FSCN1 PE=1 SV=3
K.VN[+2320.856]ASASSLKK.K	HexNAc(6)Hex(5)Fuc(2)	N[+2321]	33.68	5	>sp|Q16658|FSCN1_HUMAN Fascin OS=Homo sapiens OX=9606 GN=FSCN1 PE=1 SV=3
K.[+42.011].VN[+2320.856]ASASSLKK.K	HexNAc(6)Hex(5)Fuc(2)	.[42], N[+2321]	164.68	5	>sp|Q16658|FSCN1_HUMAN Fascin OS=Homo sapiens OX=9606 GN=FSCN1 PE=1 SV=3
K.[+42.011].QEN[+1200.428]SSNSSPAPEPNSAVPSDGTEAKVDEAQADGKEHPGAEDASDEQNSQSSMEHSMNSSEK.V	HexNAc(2)Hex(4)Fuc(1)	.[42], N[+1200]	453.23	3	>sp|Q4VC05|BCL7A_HUMAN B-cell CLL/lymphoma 7 protein family member A OS=Homo sapiens OX=9606 GN=BCL7A PE=1 SV=1
K.[+42.011].QEN[+1987.714]SSNSSPAPEPNSAVPSDGTEAKVDEAQADGKEHPGAEDASDEQNSQSSMEHSMNSSEK.V	HexNAc(5)Hex(6)	.[42], N[+1988]	147.74	3	>sp|Q4VC05|BCL7A_HUMAN B-cell CLL/lymphoma 7 protein family member A OS=Homo sapiens OX=9606 GN=BCL7A PE=1 SV=1
K.[+42.011].QEN[+3082.115]SSNSSPAPEPNSAVPSDGTEAKVDEAQADGKEHPGAEDASDEQNSQSSMEHSMNSSEK.V	HexNAc(6)Hex(7)Fuc(3)NeuAc(1)	.[42], N[+3082]	559.86	3	>sp|Q4VC05|BCL7A_HUMAN B-cell CLL/lymphoma 7 protein family member A OS=Homo sapiens OX=9606 GN=BCL7A PE=1 SV=1
R.[+42.011].KEN[+1216.423]ITAK.A	HexNAc(2)Hex(5)	.[42], N[+1216]	61.84	5	>sp|Q5T5P2|SKT_HUMAN Sickle tail protein homolog OS=Homo sapiens OX=9606 GN=KIAA1217 PE=1 SV=2
R.N[+3153.116]HTDSAGTPHVSGGKMLSALESTVPPSQPPPVGTSAIHMSLLEMR.R	HexNAc(5)Hex(6)Fuc(2)NeuAc(3)	N[+3153]	244.84	5	>sp|Q5T5P2|SKT_HUMAN Sickle tail protein homolog OS=Homo sapiens OX=9606 GN=KIAA1217 PE=1 SV=2
R.N[+2716.983]HTDSAGTPHVSGGKMLSALESTVPPSQPPPVGTSAIHMSLLEMR.R	HexNAc(5)Hex(6)Fuc(3)NeuAc(1)	N[+2717]	334.44	5	>sp|Q5T5P2|SKT_HUMAN Sickle tail protein homolog OS=Homo sapiens OX=9606 GN=KIAA1217 PE=1 SV=2
R.N[+3154.136]HTDSAGTPHVSGGKM[+15.995]LSALESTVPPSQPPPVGTSAIHMSLLEMR.R	HexNAc(5)Hex(6)Fuc(4)NeuAc(2)	M[+16], N[+3154]	551.04	5	>sp|Q5T5P2|SKT_HUMAN Sickle tail protein homolog OS=Homo sapiens OX=9606 GN=KIAA1217 PE=1 SV=2
R.N[+3809.344]HTDSAGTPHVSGGKMLSALESTVPPSQPPPVGTSAIHMSLLEMR.R	HexNAc(6)Hex(7)Fuc(2)NeuAc(4)	N[+3809]	391.35	5	>sp|Q5T5P2|SKT_HUMAN Sickle tail protein homolog OS=Homo sapiens OX=9606 GN=KIAA1217 PE=1 SV=2
R.[+42.011].C[+57.021]N[+2188.740]ASDPAAYAQLVFQTC[+57.021]DINAFLSEAVEGTGLAFIVFTEAITK.M	HexNAc(2)Hex(11)	.[42], C[+57]*2, N[+2189]	79.15	8	>sp|Q695T7|S6A19_HUMAN Sodium-dependent neutral amino acid transporter B(0)AT1 OS=Homo sapiens OX=9606 GN=SLC6A19 PE=1 SV=1
R.[+42.011].C[+57.021]N[+2147.751]ASDPAAYAQLVFQTC[+57.021]DINAFLSEAVEGTGLAFIVFTEAITK.M	HexNAc(3)Hex(5)Fuc(1)NeuAc(2)	.[42], C[+57]*2, N[+2148]	252	8	>sp|Q695T7|S6A19_HUMAN Sodium-dependent neutral amino acid transporter B(0)AT1 OS=Homo sapiens OX=9606 GN=SLC6A19 PE=1 SV=1
R.[+42.011].C[+57.021]N[+2076.750]ASDPAAYAQLVFQTC[+57.021]DINAFLSEAVEGTGLAFIVFTEAITK.M	HexNAc(4)Hex(6)Fuc(2)	.[42], C[+57]*2, N[+2077]	30	8	>sp|Q695T7|S6A19_HUMAN Sodium-dependent neutral amino acid transporter B(0)AT1 OS=Homo sapiens OX=9606 GN=SLC6A19 PE=1 SV=1
R.[+42.011].C[+57.021]N[+2262.814]ASDPAAYAQLVFQTC[+57.021]DINAFLSEAVEGTGLAFIVFTEAITK.M	HexNAc(5)Hex(5)Fuc(1)NeuAc(1)	.[42], C[+57]*2, N[+2263]	267.66	8	>sp|Q695T7|S6A19_HUMAN Sodium-dependent neutral amino acid transporter B(0)AT1 OS=Homo sapiens OX=9606 GN=SLC6A19 PE=1 SV=1
R.[+42.011].C[+57.021]N[+2278.809]ASDPAAYAQLVFQTC[+57.021]DINAFLSEAVEGTGLAFIVFTEAITK.M	HexNAc(5)Hex(6)NeuAc(1)	.[42], C[+57]*2, N[+2279]	393.76	8	>sp|Q695T7|S6A19_HUMAN Sodium-dependent neutral amino acid transporter B(0)AT1 OS=Homo sapiens OX=9606 GN=SLC6A19 PE=1 SV=1
R.[+42.011].C[+57.021]N[+2569.905]ASDPAAYAQLVFQTC[+57.021]DINAFLSEAVEGTGLAFIVFTEAITK.M	HexNAc(5)Hex(6)NeuAc(2)	.[42], C[+57]*2, N[+2570]	429.07	8	>sp|Q695T7|S6A19_HUMAN Sodium-dependent neutral amino acid transporter B(0)AT1 OS=Homo sapiens OX=9606 GN=SLC6A19 PE=1 SV=1
R.[+42.011].C[+57.021]N[+3081.095]ASDPAAYAQLVFQTC[+57.021]DINAFLSEAVEGTGLAFIVFTEAITK.M	HexNAc(6)Hex(7)Fuc(1)NeuAc(2)	.[42], C[+57]*2, N[+3081]	407.78	8	>sp|Q695T7|S6A19_HUMAN Sodium-dependent neutral amino acid transporter B(0)AT1 OS=Homo sapiens OX=9606 GN=SLC6A19 PE=1 SV=1
R.[+42.011].C[+57.021]N[+3664.306]ASDPAAYAQLVFQTC[+57.021]DINAFLSEAVEGTGLAFIVFTEAITK.M	HexNAc(6)Hex(7)Fuc(3)NeuAc(3)	.[42], C[+57]*2, N[+3664]	260.07	8	>sp|Q695T7|S6A19_HUMAN Sodium-dependent neutral amino acid transporter B(0)AT1 OS=Homo sapiens OX=9606 GN=SLC6A19 PE=1 SV=1
R.NPDSGTMNHVESSMC[+57.021]AGGVN[+1460.529]WSN[+2627.947]VTC[+57.021]QATQKKPWMEKNQTFSR.G	HexNAc(4)Hex(4),HexNAc(6)Hex(6)Fuc(1)NeuAc(1)	C[+57]*2, N[+1461][+2628]	419.59	2	>sp|Q93073|SBP2L_HUMAN Selenocysteine insertion sequence-binding protein 2-like OS=Homo sapiens OX=9606 GN=SECISBP2L PE=1 SV=3
R.N[+1840.661]ASASPSAVASTDSSAATSKAKPSLASPVC[+57.021]PGPSM[+15.995]APQASGQEDDSLAPGHLEFK.F	HexNAc(3)Hex(4)Fuc(2)NeuAc(1)	C[+57], M[+16], N[+1841]	613.01	2	>sp|Q9BWX5|GATA5_HUMAN Transcription factor GATA-5 OS=Homo sapiens OX=9606 GN=GATA5 PE=1 SV=1
K.[+42.011].C[+57.021]LDNC[+57.021]PEGLEANN[+1702.581]HTMEC[+57.021]VSIVHC[+57.021]EVSEWNPWSPC[+57.021]TKKGK.T	HexNAc(2)Hex(8)	.[42], C[+57]*5, N[+1703]	283.61	4	>sp|Q9BXY4|RSPO3_HUMAN R-spondin-3 OS=Homo sapiens OX=9606 GN=RSPO3 PE=1 SV=1
R.GTGC[+57.021]SAGLLM[+15.995]TVGWLLLAGLQSARGTN[+1200.428]VTAAVQDAGLAHEGEGEEETENNDSETAENYAPPETEDVSNR.N	HexNAc(2)Hex(4)Fuc(1)	C[+57], M[+16], N[+1200]	211.73	13	>sp|Q9HBV2|SACA1_HUMAN Sperm acrosome membrane-associated protein 1 OS=Homo sapiens OX=9606 GN=SPACA1 PE=1 SV=1
-.MSPRGTGC[+57.021]SAGLLM[+15.995]TVGWLLLAGLQSARGTN[+1840.661]VTAAVQDAGLAHEGEGEEETENNDSETAENYAPPETEDVSNR.N	HexNAc(3)Hex(4)Fuc(2)NeuAc(1)	C[+57], M[+16], N[+1841]	288.54	13	>sp|Q9HBV2|SACA1_HUMAN Sperm acrosome membrane-associated protein 1 OS=Homo sapiens OX=9606 GN=SPACA1 PE=1 SV=1
R.GTN[+1565.560]VTAAVQDAGLAHEGEGEEETENN[+1864.634]DSETAENYAPPETEDVSNR.N	HexNAc(3)Hex(5)Fuc(1),HexNAc(2)Hex(9)	N[+1566][+1865]	326.06	13	>sp|Q9HBV2|SACA1_HUMAN Sperm acrosome membrane-associated protein 1 OS=Homo sapiens OX=9606 GN=SPACA1 PE=1 SV=1
R.GTN[+1751.624]VTAAVQDAGLAHEGEGEEETENNDSETAENYAPPETEDVSNR.N	HexNAc(4)Hex(4)NeuAc(1)	N[+1752]	498.94	13	>sp|Q9HBV2|SACA1_HUMAN Sperm acrosome membrane-associated protein 1 OS=Homo sapiens OX=9606 GN=SPACA1 PE=1 SV=1
R.GTNVTAAVQDAGLAHEGEGEEETENN[+2205.793]DSETAENYAPPETEDVSNR.N	HexNAc(4)Hex(5)Fuc(2)NeuAc(1)	N[+2206]	108.65	13	>sp|Q9HBV2|SACA1_HUMAN Sperm acrosome membrane-associated protein 1 OS=Homo sapiens OX=9606 GN=SPACA1 PE=1 SV=1
R.GTN[+2351.851]VTAAVQDAGLAHEGEGEEETENN[+2791.020]DSETAENYAPPETEDVSNR.N	HexNAc(4)Hex(5)Fuc(3)NeuAc(1),HexNAc(6)Hex(7)Fuc(3)	N[+2352][+2791]	161.41	13	>sp|Q9HBV2|SACA1_HUMAN Sperm acrosome membrane-associated protein 1 OS=Homo sapiens OX=9606 GN=SPACA1 PE=1 SV=1
-.MSPRGTGC[+57.021]SAGLLMTVGWLLLAGLQSARGTNVTAAVQDAGLAHEGEGEEETENN[+1913.677]DSETAENYAPPETEDVSNR.N	HexNAc(4)Hex(5)NeuAc(1)	C[+57], N[+1914]	483.12	13	>sp|Q9HBV2|SACA1_HUMAN Sperm acrosome membrane-associated protein 1 OS=Homo sapiens OX=9606 GN=SPACA1 PE=1 SV=1
R.GTGC[+57.021]SAGLLM[+15.995]TVGWLLLAGLQSARGTNVTAAVQDAGLAHEGEGEEETENN[+2553.910]DSETAENYAPPETEDVSNR.N	HexNAc(5)Hex(5)Fuc(1)NeuAc(2)	C[+57], M[+16], N[+2554]	196.44	13	>sp|Q9HBV2|SACA1_HUMAN Sperm acrosome membrane-associated protein 1 OS=Homo sapiens OX=9606 GN=SPACA1 PE=1 SV=1
M.[+42.011].SPRGTGC[+57.021]SAGLLMTVGWLLLAGLQSARGTN[+2158.803]VTAAVQDAGLAHEGEGEEETENNDSETAENYAPPETEDVSNR.N	HexNAc(6)Hex(4)Fuc(2)	.[42], C[+57], N[+2159]	294.42	13	>sp|Q9HBV2|SACA1_HUMAN Sperm acrosome membrane-associated protein 1 OS=Homo sapiens OX=9606 GN=SPACA1 PE=1 SV=1
R.GTN[+2611.952]VTAAVQDAGLAHEGEGEEETENNDSETAENYAPPETEDVSNR.N	HexNAc(6)Hex(5)Fuc(2)NeuAc(1)	N[+2612]	210.26	13	>sp|Q9HBV2|SACA1_HUMAN Sperm acrosome membrane-associated protein 1 OS=Homo sapiens OX=9606 GN=SPACA1 PE=1 SV=1
R.GTN[+2936.057]VTAAVQDAGLAHEGEGEEETENN[+1524.534]DSETAENYAPPETEDVSNR.N	HexNAc(6)Hex(7)Fuc(2)NeuAc(1),HexNAc(2)Hex(6)Fuc(1)	N[+1525][+2936]	141.63	13	>sp|Q9HBV2|SACA1_HUMAN Sperm acrosome membrane-associated protein 1 OS=Homo sapiens OX=9606 GN=SPACA1 PE=1 SV=1
R.SAPAAATAAPPPSTLN[+1663.608]N[+2188.740]TSGSLLNAVDGGPSHFLASATAAARAQRSEVR.Y	HexNAc(5)Hex(4),HexNAc(2)Hex(11)	N[+1664][+2189]	492.06	5	>sp|A6NNC1|P12LL_HUMAN Putative POM121-like protein 1-like OS=Homo sapiens OX=9606 PE=5 SV=3
R.SAPAAATAAPPPSTLN[+1955.724]N[+1856.656]TSGSLLNAVDGGPSHFLASATAAARAQRSEVR.Y	HexNAc(5)Hex(4)Fuc(2),HexNAc(3)Hex(5)Fuc(1)NeuAc(1)	N[+1857][+1956]	250.36	5	>sp|A6NNC1|P12LL_HUMAN Putative POM121-like protein 1-like OS=Homo sapiens OX=9606 PE=5 SV=3
R.SAPAAATAAPPPSTLN[+1971.719]N[+3064.079]TSGSLLNAVDGGPSHFLASATAAAR.A	HexNAc(5)Hex(5)Fuc(1),HexNAc(6)Hex(6)NeuAc(3)	N[+1972][+3064]	385.4	5	>sp|A6NNC1|P12LL_HUMAN Putative POM121-like protein 1-like OS=Homo sapiens OX=9606 PE=5 SV=3
R.SAPAAATAAPPPSTLN[+2862.021]N[+3154.136]TSGSLLNAVDGGPSHFLASATAAAR.A	HexNAc(5)Hex(6)Fuc(2)NeuAc(2),HexNAc(5)Hex(6)Fuc(4)NeuAc(2)	N[+2862][+3154]	29.99	5	>sp|A6NNC1|P12LL_HUMAN Putative POM121-like protein 1-like OS=Homo sapiens OX=9606 PE=5 SV=3
R.SAPAAATAAPPPSTLN[+1850.693]N[+1930.692]TSGSLLNAVDGGPSHFLASATAAARAQRSEVR.Y	HexNAc(6)Hex(3)Fuc(1),HexNAc(4)Hex(6)Fuc(1)	N[+1851][+1931]	96.7	5	>sp|A6NNC1|P12LL_HUMAN Putative POM121-like protein 1-like OS=Homo sapiens OX=9606 PE=5 SV=3
R.EQRLC[+57.021]N[+1987.714]NSAVC[+57.021]PVHGAWDEWSPWSLC[+57.021]SSTC[+57.021]GRGFR.D	HexNAc(5)Hex(6)	C[+57]*4, N[+1988]	167.85	3	>sp|O14514|AGRB1_HUMAN Adhesion G protein-coupled receptor B1 OS=Homo sapiens OX=9606 GN=ADGRB1 PE=1 SV=2
R.N[+1524.534]LSAAAAAASSSSSSSAAAASHSPGAAGLPASC[+57.021]SASASLC[+57.021]TRSLDR.K	HexNAc(2)Hex(6)Fuc(1)	C[+57]*2, N[+1525]	365.66	13	>sp|O60346|PHLP1_HUMAN PH domain leucine-rich repeat-containing protein phosphatase 1 OS=Homo sapiens OX=9606 GN=PHLPP1 PE=1 SV=3
R.N[+2059.735]LSAAAAAASSSSSSSAAAASHSPGAAGLPASC[+57.021]SASASLC[+57.021]TRSLDR.K	HexNAc(4)Hex(5)Fuc(1)NeuAc(1)	C[+57]*2, N[+2060]	415.95	13	>sp|O60346|PHLP1_HUMAN PH domain leucine-rich repeat-containing protein phosphatase 1 OS=Homo sapiens OX=9606 GN=PHLPP1 PE=1 SV=3
R.[+42.011].N[+2350.830]LSAAAAAASSSSSSSAAAASHSPGAAGLPASC[+57.021]SASASLC[+57.021]TRSLDR.K	HexNAc(4)Hex(5)Fuc(1)NeuAc(2)	.[42], C[+57]*2, N[+2351]	297.62	13	>sp|O60346|PHLP1_HUMAN PH domain leucine-rich repeat-containing protein phosphatase 1 OS=Homo sapiens OX=9606 GN=PHLPP1 PE=1 SV=3
R.[+42.011].N[+1647.613]LSAAAAAASSSSSSSAAAASHSPGAAGLPASC[+57.021]SASASLC[+57.021]TRSLDR.K	HexNAc(5)Hex(3)Fuc(1)	.[42], C[+57]*2, N[+1648]	281.37	13	>sp|O60346|PHLP1_HUMAN PH domain leucine-rich repeat-containing protein phosphatase 1 OS=Homo sapiens OX=9606 GN=PHLPP1 PE=1 SV=3
R.N[+1825.661]LSAAAAAASSSSSSSAAAASHSPGAAGLPASC[+57.021]SASASLC[+57.021]TRSLDR.K	HexNAc(5)Hex(5)	C[+57]*2, N[+1826]	326.94	13	>sp|O60346|PHLP1_HUMAN PH domain leucine-rich repeat-containing protein phosphatase 1 OS=Homo sapiens OX=9606 GN=PHLPP1 PE=1 SV=3
R.N[+2570.925]LSAAAAAASSSSSSSAAAASHSPGAAGLPASC[+57.021]SASASLC[+57.021]TRSLDR.K	HexNAc(5)Hex(6)Fuc(2)NeuAc(1)	C[+57]*2, N[+2571]	263.19	13	>sp|O60346|PHLP1_HUMAN PH domain leucine-rich repeat-containing protein phosphatase 1 OS=Homo sapiens OX=9606 GN=PHLPP1 PE=1 SV=3
R.N[+2569.905]LSAAAAAASSSSSSSAAAASHSPGAAGLPASC[+57.021]SASASLC[+57.021]TRSLDR.K	HexNAc(5)Hex(6)NeuAc(2)	C[+57]*2, N[+2570]	429.94	13	>sp|O60346|PHLP1_HUMAN PH domain leucine-rich repeat-containing protein phosphatase 1 OS=Homo sapiens OX=9606 GN=PHLPP1 PE=1 SV=3
R.N[+2174.798]LSAAAAAASSSSSSSAAAASHSPGAAGLPASC[+57.021]SASASLC[+57.021]TRSLDR.K	HexNAc(6)Hex(5)Fuc(1)	C[+57]*2, N[+2175]	378.68	13	>sp|O60346|PHLP1_HUMAN PH domain leucine-rich repeat-containing protein phosphatase 1 OS=Homo sapiens OX=9606 GN=PHLPP1 PE=1 SV=3
R.[+42.011].N[+3517.228]LSAAAAAASSSSSSSAAAASHSPGAAGLPASC[+57.021]SASASLC[+57.021]TRSLDR.K	HexNAc(6)Hex(7)NeuAc(4)	.[42], C[+57]*2, N[+3517]	641.43	13	>sp|O60346|PHLP1_HUMAN PH domain leucine-rich repeat-containing protein phosphatase 1 OS=Homo sapiens OX=9606 GN=PHLPP1 PE=1 SV=3
K.VVLHPN[+2205.793]YSQVDIGLIK.L	HexNAc(4)Hex(5)Fuc(2)NeuAc(1)	N[+2206]	30	10	>sp|P00738|HPT_HUMAN Haptoglobin OS=Homo sapiens OX=9606 GN=HP PE=1 SV=1
K.VVLHPN[+1913.677]YSQVDIGLIK.L	HexNAc(4)Hex(5)NeuAc(1)	N[+1914]	29.99	10	>sp|P00738|HPT_HUMAN Haptoglobin OS=Homo sapiens OX=9606 GN=HP PE=1 SV=1
R.N[+1540.529]ITEGEAR.G	HexNAc(2)Hex(7)	N[+1541]	29.98	3	>sp|P16112|PGCA_HUMAN Aggrecan core protein OS=Homo sapiens OX=9606 GN=ACAN PE=1 SV=3
R.RTLSDISN[+1840.661]ASSSFGWLSLDGDPTTN[+1257.449]VTEGSQVPERPPK.P	HexNAc(3)Hex(4)Fuc(2)NeuAc(1),HexNAc(3)Hex(4)	N[+1257][+1841]	256.62	6	>sp|P22681|CBL_HUMAN E3 ubiquitin-protein ligase CBL OS=Homo sapiens OX=9606 GN=CBL PE=1 SV=2
R.RTLSDISN[+1647.613]ASSSFGWLSLDGDPTTN[+2863.041]VTEGSQVPERPPK.P	HexNAc(5)Hex(3)Fuc(1),HexNAc(5)Hex(6)Fuc(4)NeuAc(1)	N[+1648][+2863]	385.78	6	>sp|P22681|CBL_HUMAN E3 ubiquitin-protein ligase CBL OS=Homo sapiens OX=9606 GN=CBL PE=1 SV=2
R.[+42.011].TLSDISN[+1793.671]ASSSFGWLSLDGDPTTNVTEGSQVPERPPK.P	HexNAc(5)Hex(3)Fuc(2)	.[42], N[+1794]	449.93	6	>sp|P22681|CBL_HUMAN E3 ubiquitin-protein ligase CBL OS=Homo sapiens OX=9606 GN=CBL PE=1 SV=2
R.[+42.011].TLSDISN[+2262.814]ASSSFGWLSLDGDPTTNVTEGSQVPERPPK.P	HexNAc(5)Hex(5)Fuc(1)NeuAc(1)	.[42], N[+2263]	435.01	6	>sp|P22681|CBL_HUMAN E3 ubiquitin-protein ligase CBL OS=Homo sapiens OX=9606 GN=CBL PE=1 SV=2
R.[+42.011].TLSDISN[+3008.078]ASSSFGWLSLDGDPTTNVTEGSQVPERPPK.P	HexNAc(5)Hex(6)Fuc(3)NeuAc(2)	.[42], N[+3008]	449.98	6	>sp|P22681|CBL_HUMAN E3 ubiquitin-protein ligase CBL OS=Homo sapiens OX=9606 GN=CBL PE=1 SV=2
R.[+42.011].TLSDISN[+2278.809]ASSSFGWLSLDGDPTTNVTEGSQVPERPPK.P	HexNAc(5)Hex(6)NeuAc(1)	.[42], N[+2279]	466.64	6	>sp|P22681|CBL_HUMAN E3 ubiquitin-protein ligase CBL OS=Homo sapiens OX=9606 GN=CBL PE=1 SV=2
R.[+42.011].N[+2496.888]GTAWIYTSEKDLNGSSHWGIIATYSGAGYYLDLSRTR.E	HexNAc(4)Hex(5)Fuc(2)NeuAc(2)	.[42], N[+2497]	419.48	11	>sp|Q13563|PKD2_HUMAN Polycystin-2 OS=Homo sapiens OX=9606 GN=PKD2 PE=1 SV=3
R.[+42.011].N[+2204.772]GTAWIYTSEKDLNGSSHWGIIATYSGAGYYLDLSR.T	HexNAc(4)Hex(5)NeuAc(2)	.[42], N[+2205]	366.23	11	>sp|Q13563|PKD2_HUMAN Polycystin-2 OS=Homo sapiens OX=9606 GN=PKD2 PE=1 SV=3
R.[+42.011].N[+1955.724]GTAWIYTSEKDLNGSSHWGIIATYSGAGYYLDLSR.T	HexNAc(5)Hex(4)Fuc(2)	.[42], N[+1956]	442.44	11	>sp|Q13563|PKD2_HUMAN Polycystin-2 OS=Homo sapiens OX=9606 GN=PKD2 PE=1 SV=3
R.[+42.011].N[+3153.116]GTAWIYTSEKDLNGSSHWGIIATYSGAGYYLDLSRTR.E	HexNAc(5)Hex(6)Fuc(2)NeuAc(3)	.[42], N[+3153]	484.08	11	>sp|Q13563|PKD2_HUMAN Polycystin-2 OS=Homo sapiens OX=9606 GN=PKD2 PE=1 SV=3
R.[+42.011].N[+3299.174]GTAWIYTSEKDLNGSSHWGIIATYSGAGYYLDLSR.T	HexNAc(5)Hex(6)Fuc(3)NeuAc(3)	.[42], N[+3299]	392.12	11	>sp|Q13563|PKD2_HUMAN Polycystin-2 OS=Homo sapiens OX=9606 GN=PKD2 PE=1 SV=3
R.[+42.011].N[+2278.809]GTAWIYTSEKDLNGSSHWGIIATYSGAGYYLDLSRTR.E	HexNAc(5)Hex(6)NeuAc(1)	.[42], N[+2279]	306.49	11	>sp|Q13563|PKD2_HUMAN Polycystin-2 OS=Homo sapiens OX=9606 GN=PKD2 PE=1 SV=3
R.[+42.011].N[+2627.947]GTAWIYTSEKDLNGSSHWGIIATYSGAGYYLDLSRTR.E	HexNAc(6)Hex(6)Fuc(1)NeuAc(1)	.[42], N[+2628]	555.08	11	>sp|Q13563|PKD2_HUMAN Polycystin-2 OS=Homo sapiens OX=9606 GN=PKD2 PE=1 SV=3
R.[+42.011].N[+2919.042]GTAWIYTSEKDLNGSSHWGIIATYSGAGYYLDLSRTR.E	HexNAc(6)Hex(6)Fuc(1)NeuAc(2)	.[42], N[+2919]	266.85	11	>sp|Q13563|PKD2_HUMAN Polycystin-2 OS=Homo sapiens OX=9606 GN=PKD2 PE=1 SV=3
R.[+42.011].N[+3372.190]GTAWIYTSEKDLNGSSHWGIIATYSGAGYYLDLSRTR.E	HexNAc(6)Hex(7)Fuc(1)NeuAc(3)	.[42], N[+3372]	327.62	11	>sp|Q13563|PKD2_HUMAN Polycystin-2 OS=Homo sapiens OX=9606 GN=PKD2 PE=1 SV=3
R.[+42.011].N[+3227.153]GTAWIYTSEKDLNGSSHWGIIATYSGAGYYLDLSRTR.E	HexNAc(6)Hex(7)Fuc(2)NeuAc(2)	.[42], N[+3227]	276.96	11	>sp|Q13563|PKD2_HUMAN Polycystin-2 OS=Homo sapiens OX=9606 GN=PKD2 PE=1 SV=3
K.N[+2570.925]ISPLQILPPSGDSEQLSNGITVM[+15.995]HPSGDSDTTMLESEC[+57.021]QAPVQKDIK.I	HexNAc(5)Hex(6)Fuc(2)NeuAc(1)	C[+57], M[+16], N[+2571]	399.83	2	>sp|Q58F21|BRDT_HUMAN Bromodomain testis-specific protein OS=Homo sapiens OX=9606 GN=BRDT PE=1 SV=4
K.N[+2611.952]ISPLQILPPSGDSEQLSNGITVMHPSGDSDTTM[+15.995]LESEC[+57.021]QAPVQKDIK.I	HexNAc(6)Hex(5)Fuc(2)NeuAc(1)	C[+57], M[+16], N[+2612]	601.15	2	>sp|Q58F21|BRDT_HUMAN Bromodomain testis-specific protein OS=Homo sapiens OX=9606 GN=BRDT PE=1 SV=4
R.TALIKAVQC[+57.021]QEDEC[+57.021]ALMLLEHGTDPNIPDEYGN[+1856.656]TTLHYAIYNEDK.L	HexNAc(3)Hex(5)Fuc(1)NeuAc(1)	C[+57]*2, N[+1857]	277.89	2	>sp|Q6S8J3|POTEE_HUMAN POTE ankyrin domain family member E OS=Homo sapiens OX=9606 GN=POTEE PE=2 SV=3
K.[+42.011].QELAESTDNFNC[+57.021]KYEGN[+2012.745]QSNDYISPMC[+57.021]SC[+57.021]SSEC[+57.021]IHK.L	HexNAc(6)Hex(4)Fuc(1)	.[42], C[+57]*4, N[+2013]	78.77	3	>sp|Q6ZV73|FGD6_HUMAN FYVE, RhoGEF and PH domain-containing protein 6 OS=Homo sapiens OX=9606 GN=FGD6 PE=1 SV=2
K.N[+3007.058]SSPTN[+3663.286]FSK.L	HexNAc(5)Hex(6)Fuc(1)NeuAc(3),HexNAc(6)Hex(7)Fuc(1)NeuAc(4)	N[+3007][+3663]	190.81	1	>sp|Q8NEG2|CG057_HUMAN Uncharacterized protein C7orf57 OS=Homo sapiens OX=9606 GN=C7orf57 PE=2 SV=3
R.GTGC[+57.021]SAGLLM[+15.995]TVGWLLLAGLQSARGTN[+1540.529]VTAAVQDAGLAHEGEGEEETENNDSETAENYAPPETEDVSNR.N	HexNAc(2)Hex(7)	C[+57], M[+16], N[+1541]	255.7	6	>sp|Q9HBV2|SACA1_HUMAN Sperm acrosome membrane-associated protein 1 OS=Homo sapiens OX=9606 GN=SPACA1 PE=1 SV=1
R.GTN[+2351.851]VTAAVQDAGLAHEGEGEEETENN[+1702.581]DSETAENYAPPETEDVSNR.N	HexNAc(4)Hex(5)Fuc(3)NeuAc(1),HexNAc(2)Hex(8)	N[+1703][+2352]	463.54	6	>sp|Q9HBV2|SACA1_HUMAN Sperm acrosome membrane-associated protein 1 OS=Homo sapiens OX=9606 GN=SPACA1 PE=1 SV=1
R.GTN[+1647.613]VTAAVQDAGLAHEGEGEEETENN[+3299.174]DSETAENYAPPETEDVSNR.N	HexNAc(5)Hex(3)Fuc(1),HexNAc(5)Hex(6)Fuc(3)NeuAc(3)	N[+1648][+3299]	350.6	6	>sp|Q9HBV2|SACA1_HUMAN Sperm acrosome membrane-associated protein 1 OS=Homo sapiens OX=9606 GN=SPACA1 PE=1 SV=1
R.GTGC[+57.021]SAGLLMTVGWLLLAGLQSARGTN[+1809.666]VTAAVQDAGLAHEGEGEEETENNDSETAENYAPPETEDVSNR.N	HexNAc(5)Hex(4)Fuc(1)	C[+57], N[+1810]	148.74	6	>sp|Q9HBV2|SACA1_HUMAN Sperm acrosome membrane-associated protein 1 OS=Homo sapiens OX=9606 GN=SPACA1 PE=1 SV=1
R.N[+1686.586]R.T	HexNAc(2)Hex(7)Fuc(1)	N[+1687]	30	5	>sp|A2VEC9|SSPO_HUMAN SCO-spondin OS=Homo sapiens OX=9606 GN=SSPOP PE=2 SV=2
R.[+42.011].C[+57.021]VC[+57.021]HGGAFSC[+57.021]SLVDC[+57.021]QVPPGETWQQVAPGELGLC[+57.021]EQTC[+57.021]LEMN[+2147.751]ATKTQSNC[+57.021]SSAR.A	HexNAc(3)Hex(5)Fuc(1)NeuAc(2)	.[42], C[+57]*7, N[+2148]	244.8	5	>sp|A2VEC9|SSPO_HUMAN SCO-spondin OS=Homo sapiens OX=9606 GN=SSPOP PE=2 SV=2
R.N[+1930.692]TTVLNSK.V	HexNAc(4)Hex(6)Fuc(1)	N[+1931]	30	2	>sp|O14514|AGRB1_HUMAN Adhesion G protein-coupled receptor B1 OS=Homo sapiens OX=9606 GN=ADGRB1 PE=1 SV=2
K.[+42.011].N[+1710.598]VSVQTVSENLNDSGIQSLKAESDEADEC[+57.021]FLIHSDDGRDK.I	HexNAc(3)Hex(5)NeuAc(1)	.[42], C[+57], N[+1711]	212.4	5	>sp|O60284|ST18_HUMAN Suppression of tumorigenicity 18 protein OS=Homo sapiens OX=9606 GN=ST18 PE=1 SV=1
K.[+42.011].TSSILVNAAFYQALC[+57.021]DQEGWDTPIN[+1460.529]YSK.T	HexNAc(4)Hex(4)	.[42], C[+57], N[+1461]	348.2	5	>sp|O60284|ST18_HUMAN Suppression of tumorigenicity 18 protein OS=Homo sapiens OX=9606 GN=ST18 PE=1 SV=1
K.SAPLTSSN[+1913.677]TSIPTPSSSPFKTSSILVNAAFYQALC[+57.021]DQEGWDTPIN[+2133.772]YSK.T	HexNAc(4)Hex(5)NeuAc(1),HexNAc(5)Hex(6)Fuc(1)	C[+57], N[+1914][+2134]	348.6	5	>sp|O60284|ST18_HUMAN Suppression of tumorigenicity 18 protein OS=Homo sapiens OX=9606 GN=ST18 PE=1 SV=1
K.SAPLTSSN[+2571.946]TSIPTPSSSPFKTSSILVNAAFYQALC[+57.021]DQEGWDTPIN[+1501.555]YSK.T	HexNAc(5)Hex(6)Fuc(4),HexNAc(5)Hex(3)	C[+57], N[+1502][+2572]	296.9	5	>sp|O60284|ST18_HUMAN Suppression of tumorigenicity 18 protein OS=Homo sapiens OX=9606 GN=ST18 PE=1 SV=1
K.SAPLTSSN[+3809.344]TSIPTPSSSPFKTSSILVNAAFYQALC[+57.021]DQEGWDTPINYSK.T	HexNAc(6)Hex(7)Fuc(2)NeuAc(4)	C[+57], N[+3809]	228.7	5	>sp|O60284|ST18_HUMAN Suppression of tumorigenicity 18 protein OS=Homo sapiens OX=9606 GN=ST18 PE=1 SV=1
R.N[+2026.687]LSAAAAAASSSSSSSAAAASHSPGAAGLPASC[+57.021]SASASLC[+57.021]TRSLDR.K	HexNAc(2)Hex(10)	C[+57]*2, N[+2027]	238	19	>sp|O60346|PHLP1_HUMAN PH domain leucine-rich repeat-containing protein phosphatase 1 OS=Homo sapiens OX=9606 GN=PHLPP1 PE=1 SV=3
R.[+42.011].N[+1419.502]LSAAAAAASSSSSSSAAAASHSPGAAGLPASC[+57.021]SASASLC[+57.021]TRSLDR.K	HexNAc(3)Hex(5)	.[42], C[+57]*2, N[+1420]	266	19	>sp|O60346|PHLP1_HUMAN PH domain leucine-rich repeat-containing protein phosphatase 1 OS=Homo sapiens OX=9606 GN=PHLPP1 PE=1 SV=3
R.[+42.011].N[+2351.851]LSAAAAAASSSSSSSAAAASHSPGAAGLPASC[+57.021]SASASLC[+57.021]TRSLDR.K	HexNAc(4)Hex(5)Fuc(3)NeuAc(1)	.[42], C[+57]*2, N[+2352]	382	19	>sp|O60346|PHLP1_HUMAN PH domain leucine-rich repeat-containing protein phosphatase 1 OS=Homo sapiens OX=9606 GN=PHLPP1 PE=1 SV=3
R.N[+1663.608]LSAAAAAASSSSSSSAAAASHSPGAAGLPASC[+57.021]SASASLC[+57.021]TRSLDR.K	HexNAc(5)Hex(4)	C[+57]*2, N[+1664]	238.5	19	>sp|O60346|PHLP1_HUMAN PH domain leucine-rich repeat-containing protein phosphatase 1 OS=Homo sapiens OX=9606 GN=PHLPP1 PE=1 SV=3
R.N[+2408.872]LSAAAAAASSSSSSSAAAASHSPGAAGLPASC[+57.021]SASASLC[+57.021]TRSLDR.K	HexNAc(5)Hex(5)Fuc(2)NeuAc(1)	C[+57]*2, N[+2409]	276.1	19	>sp|O60346|PHLP1_HUMAN PH domain leucine-rich repeat-containing protein phosphatase 1 OS=Homo sapiens OX=9606 GN=PHLPP1 PE=1 SV=3
R.[+42.011].N[+2133.772]LSAAAAAASSSSSSSAAAASHSPGAAGLPASC[+57.021]SASASLC[+57.021]TRSLDR.K	HexNAc(5)Hex(6)Fuc(1)	.[42], C[+57]*2, N[+2134]	161.8	19	>sp|O60346|PHLP1_HUMAN PH domain leucine-rich repeat-containing protein phosphatase 1 OS=Homo sapiens OX=9606 GN=PHLPP1 PE=1 SV=3
R.N[+3007.058]LSAAAAAASSSSSSSAAAASHSPGAAGLPASC[+57.021]SASASLC[+57.021]TRSLDR.K	HexNAc(5)Hex(6)Fuc(1)NeuAc(3)	C[+57]*2, N[+3007]	508.9	19	>sp|O60346|PHLP1_HUMAN PH domain leucine-rich repeat-containing protein phosphatase 1 OS=Homo sapiens OX=9606 GN=PHLPP1 PE=1 SV=3
R.N[+3154.136]LSAAAAAASSSSSSSAAAASHSPGAAGLPASC[+57.021]SASASLC[+57.021]TRSLDR.K	HexNAc(5)Hex(6)Fuc(4)NeuAc(2)	C[+57]*2, N[+3154]	374.3	19	>sp|O60346|PHLP1_HUMAN PH domain leucine-rich repeat-containing protein phosphatase 1 OS=Homo sapiens OX=9606 GN=PHLPP1 PE=1 SV=3
K.RN[+2611.952]LSAAAAAASSSSSSSAAAASHSPGAAGLPASC[+57.021]SASASLC[+57.021]TRSLDR.K	HexNAc(6)Hex(5)Fuc(2)NeuAc(1)	C[+57]*2, N[+2612]	438.9	19	>sp|O60346|PHLP1_HUMAN PH domain leucine-rich repeat-containing protein phosphatase 1 OS=Homo sapiens OX=9606 GN=PHLPP1 PE=1 SV=3
R.N[+2611.952]LSAAAAAASSSSSSSAAAASHSPGAAGLPASC[+57.021]SASASLC[+57.021]TRSLDR.K	HexNAc(6)Hex(5)Fuc(2)NeuAc(1)	C[+57]*2, N[+2612]	353.6	19	>sp|O60346|PHLP1_HUMAN PH domain leucine-rich repeat-containing protein phosphatase 1 OS=Homo sapiens OX=9606 GN=PHLPP1 PE=1 SV=3
R.[+42.011].N[+2466.914]LSAAAAAASSSSSSSAAAASHSPGAAGLPASC[+57.021]SASASLC[+57.021]TRSLDR.K	HexNAc(6)Hex(5)Fuc(3)	.[42], C[+57]*2, N[+2467]	216.4	19	>sp|O60346|PHLP1_HUMAN PH domain leucine-rich repeat-containing protein phosphatase 1 OS=Homo sapiens OX=9606 GN=PHLPP1 PE=1 SV=3
R.QSPTPHGLSLSDLQEAKYETFSDDPSPGAIDSN[+1647.613]NSLSEMTHFR.P	HexNAc(5)Hex(3)Fuc(1)	N[+1648]	588.4	1	>sp|P00451|FA8_HUMAN Coagulation factor VIII OS=Homo sapiens OX=9606 GN=F8 PE=1 SV=1
K.MVSHHN[+1913.677]LTTGATLINEQWLLTTAKNLFLNHSEN[+3373.210]ATAK.D	HexNAc(4)Hex(5)NeuAc(1),HexNAc(6)Hex(7)Fuc(3)NeuAc(2)	N[+1914][+3373]	138.8	8	>sp|P00738|HPT_HUMAN Haptoglobin OS=Homo sapiens OX=9606 GN=HP PE=1 SV=1
K.[+42.011].LTC[+57.021]LVTDLTTYDSVTISWTRQNGEAVKTHTNISESHPN[+2028.740]ATFSAVGEASIC[+57.021]EDDWNSGER.F	HexNAc(6)Hex(5)	.[42], C[+57]*2, N[+2029]	140.8	5	>sp|P01871|IGHM_HUMAN Immunoglobulin heavy constant mu OS=Homo sapiens OX=9606 GN=IGHM PE=1 SV=5
R.PTDYLSWGTASPYSAMATYSATC[+57.021]AN[+1216.423]NSPAQGINMANSIANLRLK.A	HexNAc(2)Hex(5)	C[+57], N[+1216]	207.7	5	>sp|P54821|PRRX1_HUMAN Paired mesoderm homeobox protein 1 OS=Homo sapiens OX=9606 GN=PRRX1 PE=1 SV=2
K.N[+1548.545]ASLLKSYSGDVTAVEQPIVPRPAPRPTDYLSWGTASPYSAM[+15.995]ATYSATC[+57.021]ANNSPAQGINMANSIANLRLK.A	HexNAc(3)Hex(4)NeuAc(1)	C[+57], M[+16], N[+1549]	455.6	5	>sp|P54821|PRRX1_HUMAN Paired mesoderm homeobox protein 1 OS=Homo sapiens OX=9606 GN=PRRX1 PE=1 SV=2
K.N[+2018.708]ASLLKSYSGDVTAVEQPIVPRPAPRPTDYLSWGTASPYSAM[+15.995]ATYSATC[+57.021]ANNSPAQGINMANSIANLRLK.A	HexNAc(3)Hex(6)Fuc(1)NeuAc(1)	C[+57], M[+16], N[+2019]	368.1	5	>sp|P54821|PRRX1_HUMAN Paired mesoderm homeobox protein 1 OS=Homo sapiens OX=9606 GN=PRRX1 PE=1 SV=2
K.N[+2424.867]ASLLKSYSGDVTAVEQPIVPRPAPRPTDYLSWGTASPYSAM[+15.995]ATYSATC[+57.021]ANNSPAQGINMANSIANLRLK.A	HexNAc(5)Hex(6)Fuc(1)NeuAc(1)	C[+57], M[+16], N[+2425]	543.1	5	>sp|P54821|PRRX1_HUMAN Paired mesoderm homeobox protein 1 OS=Homo sapiens OX=9606 GN=PRRX1 PE=1 SV=2
R.PTDYLSWGTASPYSAMATYSATC[+57.021]AN[+2716.983]NSPAQGINMANSIANLRLK.A	HexNAc(5)Hex(6)Fuc(3)NeuAc(1)	C[+57], N[+2717]	407.2	5	>sp|P54821|PRRX1_HUMAN Paired mesoderm homeobox protein 1 OS=Homo sapiens OX=9606 GN=PRRX1 PE=1 SV=2
K.HGSN[+1864.634]HTSTYDKAITLQGLIPGTLYNITISPEVDHVWGDPN[+2716.983]STAQYTR.P	HexNAc(2)Hex(9),HexNAc(5)Hex(6)Fuc(3)NeuAc(1)	N[+1865][+2717]	480.3	2	>sp|Q12913|PTPRJ_HUMAN Receptor-type tyrosine-protein phosphatase eta OS=Homo sapiens OX=9606 GN=PTPRJ PE=1 SV=3
R.PSN[+1419.502]VSNIDVSTNTTAATLSWQNFDDASPTYSYC[+57.021]LLIEK.A	HexNAc(3)Hex(5)	C[+57], N[+1420]	328.2	2	>sp|Q12913|PTPRJ_HUMAN Receptor-type tyrosine-protein phosphatase eta OS=Homo sapiens OX=9606 GN=PTPRJ PE=1 SV=3
R.[+42.011].N[+2026.687]GTAWIYTSEKDLNGSSHWGIIATYSGAGYYLDLSRTR.E	HexNAc(2)Hex(10)	.[42], N[+2027]	570	4	>sp|Q13563|PKD2_HUMAN Polycystin-2 OS=Homo sapiens OX=9606 GN=PKD2 PE=1 SV=3
R.[+42.011].N[+2716.983]GTAWIYTSEKDLNGSSHWGIIATYSGAGYYLDLSRTR.E	HexNAc(5)Hex(6)Fuc(3)NeuAc(1)	.[42], N[+2717]	322.2	4	>sp|Q13563|PKD2_HUMAN Polycystin-2 OS=Homo sapiens OX=9606 GN=PKD2 PE=1 SV=3
R.[+42.011].N[+2158.803]GTAWIYTSEKDLNGSSHWGIIATYSGAGYYLDLSR.T	HexNAc(6)Hex(4)Fuc(2)	.[42], N[+2159]	271.4	4	>sp|Q13563|PKD2_HUMAN Polycystin-2 OS=Homo sapiens OX=9606 GN=PKD2 PE=1 SV=3
R.[+42.011].N[+3518.248]GTAWIYTSEKDLNGSSHWGIIATYSGAGYYLDLSR.T	HexNAc(6)Hex(7)Fuc(2)NeuAc(3)	.[42], N[+3518]	399.7	4	>sp|Q13563|PKD2_HUMAN Polycystin-2 OS=Homo sapiens OX=9606 GN=PKD2 PE=1 SV=3
R.N[+2188.740]HTDSAGTPHVSGGKM[+15.995]LSALESTVPPSQPPPVGTSAIHMSLLEMR.R	HexNAc(2)Hex(11)	M[+16], N[+2189]	393.3	5	>sp|Q5T5P2|SKT_HUMAN Sickle tail protein homolog OS=Homo sapiens OX=9606 GN=KIAA1217 PE=1 SV=2
R.N[+1460.529]HTDSAGTPHVSGGKMLSALESTVPPSQPPPVGTSAIHMSLLEM[+15.995]RR.S	HexNAc(4)Hex(4)	M[+16], N[+1461]	431.2	5	>sp|Q5T5P2|SKT_HUMAN Sickle tail protein homolog OS=Homo sapiens OX=9606 GN=KIAA1217 PE=1 SV=2
R.N[+2862.021]HTDSAGTPHVSGGKM[+15.995]LSALESTVPPSQPPPVGTSAIHMSLLEMR.R	HexNAc(5)Hex(6)Fuc(2)NeuAc(2)	M[+16], N[+2862]	528	5	>sp|Q5T5P2|SKT_HUMAN Sickle tail protein homolog OS=Homo sapiens OX=9606 GN=KIAA1217 PE=1 SV=2
R.N[+3356.195]HTDSAGTPHVSGGKM[+15.995]LSALESTVPPSQPPPVGTSAIHMSLLEMR.R	HexNAc(6)Hex(6)Fuc(2)NeuAc(3)	M[+16], N[+3356]	548.1	5	>sp|Q5T5P2|SKT_HUMAN Sickle tail protein homolog OS=Homo sapiens OX=9606 GN=KIAA1217 PE=1 SV=2
K.[+42.011].C[+57.021]LDNC[+57.021]PEGLEANN[+1200.428]HTMEC[+57.021]VSIVHC[+57.021]EVSEWNPWSPC[+57.021]TKKGK.T	HexNAc(2)Hex(4)Fuc(1)	.[42], C[+57]*5, N[+1200]	327.5	3	>sp|Q9BXY4|RSPO3_HUMAN R-spondin-3 OS=Homo sapiens OX=9606 GN=RSPO3 PE=1 SV=1
K.PASSAEIN[+1216.423]HSFTPGLGK.Q	HexNAc(2)Hex(5)	N[+1216]	238.8	2	>sp|Q9BY89|K1671_HUMAN Uncharacterized protein KIAA1671 OS=Homo sapiens OX=9606 GN=KIAA1671 PE=1 SV=2
-.MSPRGTGC[+57.021]SAGLLMTVGWLLLAGLQSARGTN[+892.317]VTAAVQDAGLAHEGEGEEETENN[+1216.423]DSETAENYAPPETEDVSNR.N	HexNAc(2)Hex(3),HexNAc(2)Hex(5)	C[+57], N[+892][+1216]	288.8	11	>sp|Q9HBV2|SACA1_HUMAN Sperm acrosome membrane-associated protein 1 OS=Homo sapiens OX=9606 GN=SPACA1 PE=1 SV=1
R.GTN[+892.317]VTAAVQDAGLAHEGEGEEETENN[+2351.851]DSETAENYAPPETEDVSNR.N	HexNAc(2)Hex(3),HexNAc(4)Hex(5)Fuc(3)NeuAc(1)	N[+892][+2352]	335.6	11	>sp|Q9HBV2|SACA1_HUMAN Sperm acrosome membrane-associated protein 1 OS=Homo sapiens OX=9606 GN=SPACA1 PE=1 SV=1
R.GTGC[+57.021]SAGLLM[+15.995]TVGWLLLAGLQSARGTNVTAAVQDAGLAHEGEGEEETENN[+1200.428]DSETAENYAPPETEDVSNR.N	HexNAc(2)Hex(4)Fuc(1)	C[+57], M[+16], N[+1200]	114	11	>sp|Q9HBV2|SACA1_HUMAN Sperm acrosome membrane-associated protein 1 OS=Homo sapiens OX=9606 GN=SPACA1 PE=1 SV=1
R.GTN[+1864.634]VTAAVQDAGLAHEGEGEEETENN[+2643.941]DSETAENYAPPETEDVSNR.N	HexNAc(2)Hex(9),HexNAc(6)Hex(7)NeuAc(1)	N[+1865][+2644]	317.3	11	>sp|Q9HBV2|SACA1_HUMAN Sperm acrosome membrane-associated protein 1 OS=Homo sapiens OX=9606 GN=SPACA1 PE=1 SV=1
R.[+42.011].GTGC[+57.021]SAGLLMTVGWLLLAGLQSARGTNVTAAVQDAGLAHEGEGEEETENN[+1444.534]DSETAENYAPPETEDVSNR.N	HexNAc(4)Hex(3)Fuc(1)	.[42], C[+57], N[+1445]	202.2	11	>sp|Q9HBV2|SACA1_HUMAN Sperm acrosome membrane-associated protein 1 OS=Homo sapiens OX=9606 GN=SPACA1 PE=1 SV=1
R.GTN[+2642.946]VTAAVQDAGLAHEGEGEEETENN[+2263.835]DSETAENYAPPETEDVSNR.N	HexNAc(4)Hex(5)Fuc(3)NeuAc(2),HexNAc(5)Hex(5)Fuc(3)	N[+2264][+2643]	132.8	11	>sp|Q9HBV2|SACA1_HUMAN Sperm acrosome membrane-associated protein 1 OS=Homo sapiens OX=9606 GN=SPACA1 PE=1 SV=1
R.GTGC[+57.021]SAGLLMTVGWLLLAGLQSARGTNVTAAVQDAGLAHEGEGEEETENN[+1825.661]DSETAENYAPPETEDVSNR.N	HexNAc(5)Hex(5)	C[+57], N[+1826]	30	11	>sp|Q9HBV2|SACA1_HUMAN Sperm acrosome membrane-associated protein 1 OS=Homo sapiens OX=9606 GN=SPACA1 PE=1 SV=1
R.GTGC[+57.021]SAGLLM[+15.995]TVGWLLLAGLQSARGTN[+2627.947]VTAAVQDAGLAHEGEGEEETENNDSETAENYAPPETEDVSNR.N	HexNAc(6)Hex(6)Fuc(1)NeuAc(1)	C[+57], M[+16], N[+2628]	208.1	11	>sp|Q9HBV2|SACA1_HUMAN Sperm acrosome membrane-associated protein 1 OS=Homo sapiens OX=9606 GN=SPACA1 PE=1 SV=1
R.GTGC[+57.021]SAGLLM[+15.995]TVGWLLLAGLQSARGTNVTAAVQDAGLAHEGEGEEETENN[+2644.962]DSETAENYAPPETEDVSNR.N	HexNAc(6)Hex(7)Fuc(2)	C[+57], M[+16], N[+2645]	248.6	11	>sp|Q9HBV2|SACA1_HUMAN Sperm acrosome membrane-associated protein 1 OS=Homo sapiens OX=9606 GN=SPACA1 PE=1 SV=1
R.GHETC[+57.021]PDDPC[+57.021]EDPGPTPPVQLAKN[+1825.661]WTFPNTRAAGSSSDPLMC[+57.021]PPR.Q	HexNAc(5)Hex(5)	C[+57]*3, N[+1826]	426	3	>sp|Q9HCH0|NCK5L_HUMAN Nck-associated protein 5-like OS=Homo sapiens OX=9606 GN=NCKAP5L PE=1 SV=4
R.GHETC[+57.021]PDDPC[+57.021]EDPGPTPPVQLAKN[+3518.248]WTFPNTRAAGSSSDPLMC[+57.021]PPR.Q	HexNAc(6)Hex(7)Fuc(2)NeuAc(3)	C[+57]*3, N[+3518]	445.6	3	>sp|Q9HCH0|NCK5L_HUMAN Nck-associated protein 5-like OS=Homo sapiens OX=9606 GN=NCKAP5L PE=1 SV=4
R.TGPALVLGRVRPPGALLSVPVLSSLLLQMVLVTGVQLGGYFLTLAQPWFVPLN[+2076.750]R.T	HexNAc(4)Hex(6)Fuc(2)	N[+2077]	507.9	1	>sp|Q9NQ11|AT132_HUMAN Polyamine-transporting ATPase 13A2 OS=Homo sapiens OX=9606 GN=ATP13A2 PE=1 SV=2

## Sheet: Mag-200 Glycopeptides
Peptide	Glycans	Modification Type(s)	Score	# of unique peptides	Protein Name
R.[+42.011].N[+2336.851]TTTGASAAAVASLVSGPLSHSASFSSPMGSTEDLNSK.G	HexNAc(6)Hex(6)Fuc(1)	.[42], N[+2337]	349.94	8	>sp|O43166|SI1L1_HUMAN Signal-induced proliferation-associated 1-like protein 1 OS=Homo sapiens OX=9606 GN=SIPA1L1 PE=1 SV=4
K.N[+2174.798]K.T	HexNAc(6)Hex(5)Fuc(1)	N[+2175]	29.96	8	>sp|O43166|SI1L1_HUMAN Signal-induced proliferation-associated 1-like protein 1 OS=Homo sapiens OX=9606 GN=SIPA1L1 PE=1 SV=4
R.N[+1825.661]TTTGASAAAVASLVSGPLSHSASFSSPMGSTEDLNSKGSLSM[+15.995]DQGDDK.S	HexNAc(5)Hex(5)	M[+16], N[+1826]	53.02	8	>sp|O43166|SI1L1_HUMAN Signal-induced proliferation-associated 1-like protein 1 OS=Homo sapiens OX=9606 GN=SIPA1L1 PE=1 SV=4
K.N[+2076.750]K.T	HexNAc(4)Hex(6)Fuc(2)	N[+2077]	29.96	8	>sp|O43166|SI1L1_HUMAN Signal-induced proliferation-associated 1-like protein 1 OS=Homo sapiens OX=9606 GN=SIPA1L1 PE=1 SV=4
R.N[+2496.888]TTTGASAAAVASLVSGPLSHSASFSSPM[+15.995]GSTEDLNSK.G	HexNAc(4)Hex(5)Fuc(2)NeuAc(2)	M[+16], N[+2497]	383.57	8	>sp|O43166|SI1L1_HUMAN Signal-induced proliferation-associated 1-like protein 1 OS=Homo sapiens OX=9606 GN=SIPA1L1 PE=1 SV=4
R.N[+1768.640]TTTGASAAAVASLVSGPLSHSASFSSPM[+15.995]GSTEDLNSK.G	HexNAc(4)Hex(5)Fuc(1)	M[+16], N[+1769]	231.01	8	>sp|O43166|SI1L1_HUMAN Signal-induced proliferation-associated 1-like protein 1 OS=Homo sapiens OX=9606 GN=SIPA1L1 PE=1 SV=4
R.N[+1565.560]TTTGASAAAVASLVSGPLSHSASFSSPM[+15.995]GSTEDLNSK.G	HexNAc(3)Hex(5)Fuc(1)	M[+16], N[+1566]	321.29	8	>sp|O43166|SI1L1_HUMAN Signal-induced proliferation-associated 1-like protein 1 OS=Homo sapiens OX=9606 GN=SIPA1L1 PE=1 SV=4
R.N[+2919.042]LSAAAAAASSSSSSSAAAASHSPGAAGLPASC[+57.021]SASASLC[+57.021]TRSLDR.K	HexNAc(6)Hex(6)Fuc(1)NeuAc(2)	C[+57]*2, N[+2919]	326.54	16	>sp|O60346|PHLP1_HUMAN PH domain leucine-rich repeat-containing protein phosphatase 1 OS=Homo sapiens OX=9606 GN=PHLPP1 PE=1 SV=3
R.[+42.011].N[+2466.914]LSAAAAAASSSSSSSAAAASHSPGAAGLPASC[+57.021]SASASLC[+57.021]TRSLDR.K	HexNAc(6)Hex(5)Fuc(3)	.[42], C[+57]*2, N[+2467]	393.41	16	>sp|O60346|PHLP1_HUMAN PH domain leucine-rich repeat-containing protein phosphatase 1 OS=Homo sapiens OX=9606 GN=PHLPP1 PE=1 SV=3
R.N[+2320.856]LSAAAAAASSSSSSSAAAASHSPGAAGLPASC[+57.021]SASASLC[+57.021]TRSLDR.K	HexNAc(6)Hex(5)Fuc(2)	C[+57]*2, N[+2321]	81.21	16	>sp|O60346|PHLP1_HUMAN PH domain leucine-rich repeat-containing protein phosphatase 1 OS=Homo sapiens OX=9606 GN=PHLPP1 PE=1 SV=3
R.N[+2569.905]LSAAAAAASSSSSSSAAAASHSPGAAGLPASC[+57.021]SASASLC[+57.021]TRSLDR.K	HexNAc(5)Hex(6)NeuAc(2)	C[+57]*2, N[+2570]	511.59	16	>sp|O60346|PHLP1_HUMAN PH domain leucine-rich repeat-containing protein phosphatase 1 OS=Homo sapiens OX=9606 GN=PHLPP1 PE=1 SV=3
R.N[+2278.809]LSAAAAAASSSSSSSAAAASHSPGAAGLPASC[+57.021]SASASLC[+57.021]TRSLDR.K	HexNAc(5)Hex(6)NeuAc(1)	C[+57]*2, N[+2279]	216.34	16	>sp|O60346|PHLP1_HUMAN PH domain leucine-rich repeat-containing protein phosphatase 1 OS=Homo sapiens OX=9606 GN=PHLPP1 PE=1 SV=3
R.N[+2571.946]LSAAAAAASSSSSSSAAAASHSPGAAGLPASC[+57.021]SASASLC[+57.021]TRSLDR.K	HexNAc(5)Hex(6)Fuc(4)	C[+57]*2, N[+2572]	453.53	16	>sp|O60346|PHLP1_HUMAN PH domain leucine-rich repeat-containing protein phosphatase 1 OS=Homo sapiens OX=9606 GN=PHLPP1 PE=1 SV=3
R.N[+3008.078]LSAAAAAASSSSSSSAAAASHSPGAAGLPASC[+57.021]SASASLC[+57.021]TRSLDR.K	HexNAc(5)Hex(6)Fuc(3)NeuAc(2)	C[+57]*2, N[+3008]	298.64	16	>sp|O60346|PHLP1_HUMAN PH domain leucine-rich repeat-containing protein phosphatase 1 OS=Homo sapiens OX=9606 GN=PHLPP1 PE=1 SV=3
R.N[+3007.058]LSAAAAAASSSSSSSAAAASHSPGAAGLPASC[+57.021]SASASLC[+57.021]TRSLDR.K	HexNAc(5)Hex(6)Fuc(1)NeuAc(3)	C[+57]*2, N[+3007]	327.91	16	>sp|O60346|PHLP1_HUMAN PH domain leucine-rich repeat-containing protein phosphatase 1 OS=Homo sapiens OX=9606 GN=PHLPP1 PE=1 SV=3
R.[+42.011].N[+3007.058]LSAAAAAASSSSSSSAAAASHSPGAAGLPASC[+57.021]SASASLC[+57.021]TRSLDR.K	HexNAc(5)Hex(6)Fuc(1)NeuAc(3)	.[42], C[+57]*2, N[+3007]	425.93	16	>sp|O60346|PHLP1_HUMAN PH domain leucine-rich repeat-containing protein phosphatase 1 OS=Homo sapiens OX=9606 GN=PHLPP1 PE=1 SV=3
R.N[+2262.814]LSAAAAAASSSSSSSAAAASHSPGAAGLPASC[+57.021]SASASLC[+57.021]TRSLDR.K	HexNAc(5)Hex(5)Fuc(1)NeuAc(1)	C[+57]*2, N[+2263]	35.82	16	>sp|O60346|PHLP1_HUMAN PH domain leucine-rich repeat-containing protein phosphatase 1 OS=Homo sapiens OX=9606 GN=PHLPP1 PE=1 SV=3
R.N[+1647.613]LSAAAAAASSSSSSSAAAASHSPGAAGLPASC[+57.021]SASASLC[+57.021]TRSLDR.K	HexNAc(5)Hex(3)Fuc(1)	C[+57]*2, N[+1648]	215.81	16	>sp|O60346|PHLP1_HUMAN PH domain leucine-rich repeat-containing protein phosphatase 1 OS=Homo sapiens OX=9606 GN=PHLPP1 PE=1 SV=3
R.N[+2076.750]LSAAAAAASSSSSSSAAAASHSPGAAGLPASC[+57.021]SASASLC[+57.021]TRSLDR.K	HexNAc(4)Hex(6)Fuc(2)	C[+57]*2, N[+2077]	334.85	16	>sp|O60346|PHLP1_HUMAN PH domain leucine-rich repeat-containing protein phosphatase 1 OS=Homo sapiens OX=9606 GN=PHLPP1 PE=1 SV=3
R.[+42.011].N[+2059.735]LSAAAAAASSSSSSSAAAASHSPGAAGLPASC[+57.021]SASASLC[+57.021]TRSLDR.K	HexNAc(4)Hex(5)Fuc(1)NeuAc(1)	.[42], C[+57]*2, N[+2060]	224.98	16	>sp|O60346|PHLP1_HUMAN PH domain leucine-rich repeat-containing protein phosphatase 1 OS=Homo sapiens OX=9606 GN=PHLPP1 PE=1 SV=3
R.[+42.011].N[+1444.534]LSAAAAAASSSSSSSAAAASHSPGAAGLPASC[+57.021]SASASLC[+57.021]TRSLDR.K	HexNAc(4)Hex(3)Fuc(1)	.[42], C[+57]*2, N[+1445]	388.9	16	>sp|O60346|PHLP1_HUMAN PH domain leucine-rich repeat-containing protein phosphatase 1 OS=Homo sapiens OX=9606 GN=PHLPP1 PE=1 SV=3
R.[+42.011].N[+1403.507]LSAAAAAASSSSSSSAAAASHSPGAAGLPASC[+57.021]SASASLC[+57.021]TRSLDR.K	HexNAc(3)Hex(4)Fuc(1)	.[42], C[+57]*2, N[+1404]	148.5	16	>sp|O60346|PHLP1_HUMAN PH domain leucine-rich repeat-containing protein phosphatase 1 OS=Homo sapiens OX=9606 GN=PHLPP1 PE=1 SV=3
K.[+42.011].MVSHHNLTTGATLINEQWLLTTAKNLFLNHSEN[+3663.286]ATAK.D	HexNAc(6)Hex(7)Fuc(1)NeuAc(4)	.[42], N[+3663]	113.14	2	>sp|P00738|HPT_HUMAN Haptoglobin OS=Homo sapiens OX=9606 GN=HP PE=1 SV=1
R.[+42.011].TLSDISN[+2481.889]ASSSFGWLSLDGDPTTNVTEGSQVPERPPK.P	HexNAc(6)Hex(6)NeuAc(1)	.[42], N[+2482]	363.49	4	>sp|P22681|CBL_HUMAN E3 ubiquitin-protein ligase CBL OS=Homo sapiens OX=9606 GN=CBL PE=1 SV=2
R.[+42.011].TLSDISN[+2278.809]ASSSFGWLSLDGDPTTNVTEGSQVPERPPK.P	HexNAc(5)Hex(6)NeuAc(1)	.[42], N[+2279]	289	4	>sp|P22681|CBL_HUMAN E3 ubiquitin-protein ligase CBL OS=Homo sapiens OX=9606 GN=CBL PE=1 SV=2
R.[+42.011].TLSDISN[+2351.851]ASSSFGWLSLDGDPTTNVTEGSQVPERPPK.P	HexNAc(4)Hex(5)Fuc(3)NeuAc(1)	.[42], N[+2352]	313.28	4	>sp|P22681|CBL_HUMAN E3 ubiquitin-protein ligase CBL OS=Homo sapiens OX=9606 GN=CBL PE=1 SV=2
R.[+42.011].SGN[+2158.803]LTFMVGGVEDEFAAAQELLGC[+57.021]MGSNVVYC[+57.021]GAVGTGQAAK.I	HexNAc(6)Hex(4)Fuc(2)	.[42], C[+57]*2, N[+2159]	410.55	1	>sp|P31937|3HIDH_HUMAN 3-hydroxyisobutyrate dehydrogenase, mitochondrial OS=Homo sapiens OX=9606 GN=HIBADH PE=1 SV=2
R.[+42.011].AADNDPTAPPYDSLLVFDYEGSGSTAGSVSSLN[+1694.603]SSSSGDQDYDYLNDWGPRFK.K	HexNAc(3)Hex(4)Fuc(1)NeuAc(1)	.[42], N[+1695]	231.99	2	>sp|P55283|CADH4_HUMAN Cadherin-4 OS=Homo sapiens OX=9606 GN=CDH4 PE=2 SV=2
R.[+42.011].C[+57.021]N[+2935.037]ASDPAAYAQLVFQTC[+57.021]DINAFLSEAVEGTGLAFIVFTEAITK.M	HexNAc(6)Hex(7)NeuAc(2)	.[42], C[+57]*2, N[+2935]	328.78	6	>sp|Q695T7|S6A19_HUMAN Sodium-dependent neutral amino acid transporter B(0)AT1 OS=Homo sapiens OX=9606 GN=SLC6A19 PE=1 SV=1
R.[+42.011].C[+57.021]N[+3664.306]ASDPAAYAQLVFQTC[+57.021]DINAFLSEAVEGTGLAFIVFTEAITK.M	HexNAc(6)Hex(7)Fuc(3)NeuAc(3)	.[42], C[+57]*2, N[+3664]	182.22	6	>sp|Q695T7|S6A19_HUMAN Sodium-dependent neutral amino acid transporter B(0)AT1 OS=Homo sapiens OX=9606 GN=SLC6A19 PE=1 SV=1
R.[+42.011].C[+57.021]N[+2262.814]ASDPAAYAQLVFQTC[+57.021]DINAFLSEAVEGTGLAFIVFTEAITK.M	HexNAc(5)Hex(5)Fuc(1)NeuAc(1)	.[42], C[+57]*2, N[+2263]	258.03	6	>sp|Q695T7|S6A19_HUMAN Sodium-dependent neutral amino acid transporter B(0)AT1 OS=Homo sapiens OX=9606 GN=SLC6A19 PE=1 SV=1
R.[+42.011].C[+57.021]N[+2204.772]ASDPAAYAQLVFQTC[+57.021]DINAFLSEAVEGTGLAFIVFTEAITK.M	HexNAc(4)Hex(5)NeuAc(2)	.[42], C[+57]*2, N[+2205]	458.7	6	>sp|Q695T7|S6A19_HUMAN Sodium-dependent neutral amino acid transporter B(0)AT1 OS=Homo sapiens OX=9606 GN=SLC6A19 PE=1 SV=1
R.[+42.011].C[+57.021]N[+1751.624]ASDPAAYAQLVFQTC[+57.021]DINAFLSEAVEGTGLAFIVFTEAITK.M	HexNAc(4)Hex(4)NeuAc(1)	.[42], C[+57]*2, N[+1752]	280.02	6	>sp|Q695T7|S6A19_HUMAN Sodium-dependent neutral amino acid transporter B(0)AT1 OS=Homo sapiens OX=9606 GN=SLC6A19 PE=1 SV=1
R.[+42.011].C[+57.021]N[+2147.751]ASDPAAYAQLVFQTC[+57.021]DINAFLSEAVEGTGLAFIVFTEAITK.M	HexNAc(3)Hex(5)Fuc(1)NeuAc(2)	.[42], C[+57]*2, N[+2148]	33.05	6	>sp|Q695T7|S6A19_HUMAN Sodium-dependent neutral amino acid transporter B(0)AT1 OS=Homo sapiens OX=9606 GN=SLC6A19 PE=1 SV=1
R.N[+2627.947]DSDPTYGQQGHPNTWKREPGYTPPGAGNQNPPGMYPVTGPK.K	HexNAc(6)Hex(6)Fuc(1)NeuAc(1)	N[+2628]	398.45	3	>sp|Q93052|LPP_HUMAN Lipoma-preferred partner OS=Homo sapiens OX=9606 GN=LPP PE=1 SV=1
R.N[+2116.756]DSDPTYGQQGHPNTWKREPGYTPPGAGNQNPPGMYPVTGPK.K	HexNAc(5)Hex(5)NeuAc(1)	N[+2117]	337.91	3	>sp|Q93052|LPP_HUMAN Lipoma-preferred partner OS=Homo sapiens OX=9606 GN=LPP PE=1 SV=1
R.N[+1565.560]DSDPTYGQQGHPNTWKREPGYTPPGAGNQNPPGMYPVTGPK.K	HexNAc(3)Hex(5)Fuc(1)	N[+1566]	192.44	3	>sp|Q93052|LPP_HUMAN Lipoma-preferred partner OS=Homo sapiens OX=9606 GN=LPP PE=1 SV=1
K.[+42.011].C[+57.021]LDNC[+57.021]PEGLEANN[+2336.851]HTMEC[+57.021]VSIVHC[+57.021]EVSEWNPWSPC[+57.021]TKK.G	HexNAc(6)Hex(6)Fuc(1)	.[42], C[+57]*5, N[+2337]	250.17	3	>sp|Q9BXY4|RSPO3_HUMAN R-spondin-3 OS=Homo sapiens OX=9606 GN=RSPO3 PE=1 SV=1
R.[+42.011].GTGC[+57.021]SAGLLMTVGWLLLAGLQSARGTN[+2570.925]VTAAVQDAGLAHEGEGEEETENNDSETAENYAPPETEDVSNR.N	HexNAc(5)Hex(6)Fuc(2)NeuAc(1)	.[42], C[+57], N[+2571]	59.18	7	>sp|Q9HBV2|SACA1_HUMAN Sperm acrosome membrane-associated protein 1 OS=Homo sapiens OX=9606 GN=SPACA1 PE=1 SV=1
R.GTN[+1647.613]VTAAVQDAGLAHEGEGEEETENN[+892.317]DSETAENYAPPETEDVSNR.N	HexNAc(5)Hex(3)Fuc(1),HexNAc(2)Hex(3)	N[+892][+1648]	361.85	7	>sp|Q9HBV2|SACA1_HUMAN Sperm acrosome membrane-associated protein 1 OS=Homo sapiens OX=9606 GN=SPACA1 PE=1 SV=1
R.GTN[+1710.598]VTAAVQDAGLAHEGEGEEETENN[+1913.677]DSETAENYAPPETEDVSNR.N	HexNAc(3)Hex(5)NeuAc(1),HexNAc(4)Hex(5)NeuAc(1)	N[+1711][+1914]	374.87	7	>sp|Q9HBV2|SACA1_HUMAN Sperm acrosome membrane-associated protein 1 OS=Homo sapiens OX=9606 GN=SPACA1 PE=1 SV=1
R.GTGC[+57.021]SAGLLM[+15.995]TVGWLLLAGLQSARGTNVTAAVQDAGLAHEGEGEEETENN[+1565.560]DSETAENYAPPETEDVSNR.N	HexNAc(3)Hex(5)Fuc(1)	C[+57], M[+16], N[+1566]	67.51	7	>sp|Q9HBV2|SACA1_HUMAN Sperm acrosome membrane-associated protein 1 OS=Homo sapiens OX=9606 GN=SPACA1 PE=1 SV=1
R.GTGC[+57.021]SAGLLMTVGWLLLAGLQSARGTN[+1362.481]VTAAVQDAGLAHEGEGEEETENNDSETAENYAPPETEDVSNR.N	HexNAc(2)Hex(5)Fuc(1)	C[+57], N[+1362]	150.74	7	>sp|Q9HBV2|SACA1_HUMAN Sperm acrosome membrane-associated protein 1 OS=Homo sapiens OX=9606 GN=SPACA1 PE=1 SV=1
R.N[+2408.872]LSAAAAAASSSSSSSAAAASHSPGAAGLPASC[+57.021]SASASLC[+57.021]TRSLDR.K	HexNAc(5)Hex(5)Fuc(2)NeuAc(1)	C[+57]*2, N[+2409]	247.21	15	>sp|O60346|PHLP1_HUMAN PH domain leucine-rich repeat-containing protein phosphatase 1 OS=Homo sapiens OX=9606 GN=PHLPP1 PE=1 SV=3
R.N[+2059.735]LSAAAAAASSSSSSSAAAASHSPGAAGLPASC[+57.021]SASASLC[+57.021]TRSLDR.K	HexNAc(4)Hex(5)Fuc(1)NeuAc(1)	C[+57]*2, N[+2060]	352.93	15	>sp|O60346|PHLP1_HUMAN PH domain leucine-rich repeat-containing protein phosphatase 1 OS=Homo sapiens OX=9606 GN=PHLPP1 PE=1 SV=3
R.N[+2147.751]LSAAAAAASSSSSSSAAAASHSPGAAGLPASC[+57.021]SASASLC[+57.021]TRSLDR.K	HexNAc(3)Hex(5)Fuc(1)NeuAc(2)	C[+57]*2, N[+2148]	503.16	15	>sp|O60346|PHLP1_HUMAN PH domain leucine-rich repeat-containing protein phosphatase 1 OS=Homo sapiens OX=9606 GN=PHLPP1 PE=1 SV=3
R.N[+1694.603]LSAAAAAASSSSSSSAAAASHSPGAAGLPASC[+57.021]SASASLC[+57.021]TRSLDR.K	HexNAc(3)Hex(4)Fuc(1)NeuAc(1)	C[+57]*2, N[+1695]	357.79	15	>sp|O60346|PHLP1_HUMAN PH domain leucine-rich repeat-containing protein phosphatase 1 OS=Homo sapiens OX=9606 GN=PHLPP1 PE=1 SV=3
R.N[+1850.693]DSK.N	HexNAc(6)Hex(3)Fuc(1)	N[+1851]	29.96	5	>sp|P0DOX5|IGG1_HUMAN Immunoglobulin gamma-1 heavy chain OS=Homo sapiens OX=9606 PE=1 SV=2
R.N[+1378.476]DSK.N	HexNAc(2)Hex(6)	N[+1378]	29.98	5	>sp|P0DOX5|IGG1_HUMAN Immunoglobulin gamma-1 heavy chain OS=Homo sapiens OX=9606 PE=1 SV=2
R.[+42.011].TLSDISN[+2263.835]ASSSFGWLSLDGDPTTNVTEGSQVPERPPK.P	HexNAc(5)Hex(5)Fuc(3)	.[42], N[+2264]	336.18	4	>sp|P22681|CBL_HUMAN E3 ubiquitin-protein ligase CBL OS=Homo sapiens OX=9606 GN=CBL PE=1 SV=2
R.[+42.011].TLSDISN[+2553.910]ASSSFGWLSLDGDPTTNVTEGSQVPERPPK.P	HexNAc(5)Hex(5)Fuc(1)NeuAc(2)	.[42], N[+2554]	284.14	4	>sp|P22681|CBL_HUMAN E3 ubiquitin-protein ligase CBL OS=Homo sapiens OX=9606 GN=CBL PE=1 SV=2
R.[+42.011].TLSDISN[+1702.581]ASSSFGWLSLDGDPTTNVTEGSQVPERPPK.P	HexNAc(2)Hex(8)	.[42], N[+1703]	233.17	4	>sp|P22681|CBL_HUMAN E3 ubiquitin-protein ligase CBL OS=Homo sapiens OX=9606 GN=CBL PE=1 SV=2
R.[+42.011].DQGSRHDSEQDNSDN[+1663.608]NTIFVQGLGENVTIESVADYFK.Q	HexNAc(5)Hex(4)	.[42], N[+1664]	109.27	2	>sp|P35637|FUS_HUMAN RNA-binding protein FUS OS=Homo sapiens OX=9606 GN=FUS PE=1 SV=1
K.ASN[+1751.624]TSTPTKGNTETSASASQTNHVK.D	HexNAc(4)Hex(4)NeuAc(1)	N[+1752]	441.03	1	>sp|Q14004|CDK13_HUMAN Cyclin-dependent kinase 13 OS=Homo sapiens OX=9606 GN=CDK13 PE=1 SV=2
R.[+42.011].C[+57.021]N[+3082.115]ASDPAAYAQLVFQTC[+57.021]DINAFLSEAVEGTGLAFIVFTEAITK.M	HexNAc(6)Hex(7)Fuc(3)NeuAc(1)	.[42], C[+57]*2, N[+3082]	332.79	6	>sp|Q695T7|S6A19_HUMAN Sodium-dependent neutral amino acid transporter B(0)AT1 OS=Homo sapiens OX=9606 GN=SLC6A19 PE=1 SV=1
R.[+42.011].C[+57.021]N[+3372.190]ASDPAAYAQLVFQTC[+57.021]DINAFLSEAVEGTGLAFIVFTEAITK.M	HexNAc(6)Hex(7)Fuc(1)NeuAc(3)	.[42], C[+57]*2, N[+3372]	193.96	6	>sp|Q695T7|S6A19_HUMAN Sodium-dependent neutral amino acid transporter B(0)AT1 OS=Homo sapiens OX=9606 GN=SLC6A19 PE=1 SV=1
R.[+42.011].C[+57.021]N[+3081.095]ASDPAAYAQLVFQTC[+57.021]DINAFLSEAVEGTGLAFIVFTEAITK.M	HexNAc(6)Hex(7)Fuc(1)NeuAc(2)	.[42], C[+57]*2, N[+3081]	542.87	6	>sp|Q695T7|S6A19_HUMAN Sodium-dependent neutral amino acid transporter B(0)AT1 OS=Homo sapiens OX=9606 GN=SLC6A19 PE=1 SV=1
R.[+42.011].C[+57.021]N[+2188.740]ASDPAAYAQLVFQTC[+57.021]DINAFLSEAVEGTGLAFIVFTEAITK.M	HexNAc(2)Hex(11)	.[42], C[+57]*2, N[+2189]	346.12	6	>sp|Q695T7|S6A19_HUMAN Sodium-dependent neutral amino acid transporter B(0)AT1 OS=Homo sapiens OX=9606 GN=SLC6A19 PE=1 SV=1
R.N[+2336.851]TTGIEESTDGMILGPEDLSYQIYDVSGESNSAVSTEDLK.E	HexNAc(6)Hex(6)Fuc(1)	N[+2337]	270.6	6	>sp|Q71RC2|LARP4_HUMAN La-related protein 4 OS=Homo sapiens OX=9606 GN=LARP4 PE=1 SV=3
R.[+42.011].N[+2571.946]TTGIEESTDGMILGPEDLSYQIYDVSGESNSAVSTEDLK.E	HexNAc(5)Hex(6)Fuc(4)	.[42], N[+2572]	381.68	6	>sp|Q71RC2|LARP4_HUMAN La-related protein 4 OS=Homo sapiens OX=9606 GN=LARP4 PE=1 SV=3
R.N[+1298.476]TTGIEESTDGM[+15.995]ILGPEDLSYQIYDVSGESNSAVSTEDLK.E	HexNAc(4)Hex(3)	M[+16], N[+1298]	373.14	6	>sp|Q71RC2|LARP4_HUMAN La-related protein 4 OS=Homo sapiens OX=9606 GN=LARP4 PE=1 SV=3
R.N[+1241.454]TTGIEESTDGMILGPEDLSYQIYDVSGESNSAVSTEDLK.E	HexNAc(3)Hex(3)Fuc(1)	N[+1241]	84.57	6	>sp|Q71RC2|LARP4_HUMAN La-related protein 4 OS=Homo sapiens OX=9606 GN=LARP4 PE=1 SV=3
R.N[+2188.740]TTGIEESTDGMILGPEDLSYQIYDVSGESNSAVSTEDLK.E	HexNAc(2)Hex(11)	N[+2189]	287	6	>sp|Q71RC2|LARP4_HUMAN La-related protein 4 OS=Homo sapiens OX=9606 GN=LARP4 PE=1 SV=3
K.SGFYLHLGKC[+57.021]LDNC[+57.021]PEGLEANN[+1647.613]HTMEC[+57.021]VSIVHC[+57.021]EVSEWNPWSPC[+57.021]TKK.G	HexNAc(5)Hex(3)Fuc(1)	C[+57]*5, N[+1648]	224.96	6	>sp|Q9BXY4|RSPO3_HUMAN R-spondin-3 OS=Homo sapiens OX=9606 GN=RSPO3 PE=1 SV=1
R.GTGC[+57.021]SAGLLM[+15.995]TVGWLLLAGLQSARGTN[+2627.947]VTAAVQDAGLAHEGEGEEETENNDSETAENYAPPETEDVSNR.N	HexNAc(6)Hex(6)Fuc(1)NeuAc(1)	C[+57], M[+16], N[+2628]	117.16	10	>sp|Q9HBV2|SACA1_HUMAN Sperm acrosome membrane-associated protein 1 OS=Homo sapiens OX=9606 GN=SPACA1 PE=1 SV=1
R.GTN[+3154.136]VTAAVQDAGLAHEGEGEEETENN[+1686.586]DSETAENYAPPETEDVSNR.N	HexNAc(5)Hex(6)Fuc(4)NeuAc(2),HexNAc(2)Hex(7)Fuc(1)	N[+1687][+3154]	356.58	10	>sp|Q9HBV2|SACA1_HUMAN Sperm acrosome membrane-associated protein 1 OS=Homo sapiens OX=9606 GN=SPACA1 PE=1 SV=1
R.[+42.011].GTGC[+57.021]SAGLLMTVGWLLLAGLQSARGTN[+1809.666]VTAAVQDAGLAHEGEGEEETENNDSETAENYAPPETEDVSNR.N	HexNAc(5)Hex(4)Fuc(1)	.[42], C[+57], N[+1810]	316.8	10	>sp|Q9HBV2|SACA1_HUMAN Sperm acrosome membrane-associated protein 1 OS=Homo sapiens OX=9606 GN=SPACA1 PE=1 SV=1
R.GTN[+1622.582]VTAAVQDAGLAHEGEGEEETENN[+1710.598]DSETAENYAPPETEDVSNR.N	HexNAc(4)Hex(5),HexNAc(3)Hex(5)NeuAc(1)	N[+1623][+1711]	76.01	10	>sp|Q9HBV2|SACA1_HUMAN Sperm acrosome membrane-associated protein 1 OS=Homo sapiens OX=9606 GN=SPACA1 PE=1 SV=1
R.GTN[+1581.555]VTAAVQDAGLAHEGEGEEETENN[+2188.740]DSETAENYAPPETEDVSNR.N	HexNAc(3)Hex(6),HexNAc(2)Hex(11)	N[+1582][+2189]	112.75	10	>sp|Q9HBV2|SACA1_HUMAN Sperm acrosome membrane-associated protein 1 OS=Homo sapiens OX=9606 GN=SPACA1 PE=1 SV=1
M.[+42.011].SPRGTGC[+57.021]SAGLLMTVGWLLLAGLQSARGTN[+1565.560]VTAAVQDAGLAHEGEGEEETENNDSETAENYAPPETEDVSNR.N	HexNAc(3)Hex(5)Fuc(1)	.[42], C[+57], N[+1566]	29.99	10	>sp|Q9HBV2|SACA1_HUMAN Sperm acrosome membrane-associated protein 1 OS=Homo sapiens OX=9606 GN=SPACA1 PE=1 SV=1
R.GTGC[+57.021]SAGLLMTVGWLLLAGLQSARGTN[+1095.397]VTAAVQDAGLAHEGEGEEETENN[+1501.555]DSETAENYAPPETEDVSNR.N	HexNAc(3)Hex(3),HexNAc(5)Hex(3)	C[+57], N[+1095][+1502]	254.55	10	>sp|Q9HBV2|SACA1_HUMAN Sperm acrosome membrane-associated protein 1 OS=Homo sapiens OX=9606 GN=SPACA1 PE=1 SV=1
R.GTNVTAAVQDAGLAHEGEGEEETENN[+1200.428]DSETAENYAPPETEDVSNR.N	HexNAc(2)Hex(4)Fuc(1)	N[+1200]	29.98	10	>sp|Q9HBV2|SACA1_HUMAN Sperm acrosome membrane-associated protein 1 OS=Homo sapiens OX=9606 GN=SPACA1 PE=1 SV=1
R.TAKPFPGSVNQPATPFSPTRN[+1054.370]M[+15.995]TSPIADFPAPPPYSAVTPPPDAFSRGVSSPIAGPAQPPPWPQPAPWSQPAFYDSSER.I	HexNAc(2)Hex(4)	M[+16], N[+1054]	516.44	1	>sp|Q9UMS6|SYNP2_HUMAN Synaptopodin-2 OS=Homo sapiens OX=9606 GN=SYNPO2 PE=1 SV=2
R.[+42.011].N[+2627.947]LSAAAAAASSSSSSSAAAASHSPGAAGLPASC[+57.021]SASASLC[+57.021]TRSLDR.K	HexNAc(6)Hex(6)Fuc(1)NeuAc(1)	.[42], C[+57]*2, N[+2628]	213.69	13	>sp|O60346|PHLP1_HUMAN PH domain leucine-rich repeat-containing protein phosphatase 1 OS=Homo sapiens OX=9606 GN=PHLPP1 PE=1 SV=3
R.N[+2190.793]LSAAAAAASSSSSSSAAAASHSPGAAGLPASC[+57.021]SASASLC[+57.021]TRSLDR.K	HexNAc(6)Hex(6)	C[+57]*2, N[+2191]	238.54	13	>sp|O60346|PHLP1_HUMAN PH domain leucine-rich repeat-containing protein phosphatase 1 OS=Homo sapiens OX=9606 GN=PHLPP1 PE=1 SV=3
R.N[+2117.777]LSAAAAAASSSSSSSAAAASHSPGAAGLPASC[+57.021]SASASLC[+57.021]TRSLDR.K	HexNAc(5)Hex(5)Fuc(2)	C[+57]*2, N[+2118]	402.4	13	>sp|O60346|PHLP1_HUMAN PH domain leucine-rich repeat-containing protein phosphatase 1 OS=Homo sapiens OX=9606 GN=PHLPP1 PE=1 SV=3
R.[+42.011].N[+2076.750]LSAAAAAASSSSSSSAAAASHSPGAAGLPASC[+57.021]SASASLC[+57.021]TRSLDR.K	HexNAc(4)Hex(6)Fuc(2)	.[42], C[+57]*2, N[+2077]	207.46	13	>sp|O60346|PHLP1_HUMAN PH domain leucine-rich repeat-containing protein phosphatase 1 OS=Homo sapiens OX=9606 GN=PHLPP1 PE=1 SV=3
R.N[+1622.582]LSAAAAAASSSSSSSAAAASHSPGAAGLPASC[+57.021]SASASLC[+57.021]TRSLDR.K	HexNAc(4)Hex(5)	C[+57]*2, N[+1623]	333.36	13	>sp|O60346|PHLP1_HUMAN PH domain leucine-rich repeat-containing protein phosphatase 1 OS=Homo sapiens OX=9606 GN=PHLPP1 PE=1 SV=3
R.N[+1751.624]LSAAAAAASSSSSSSAAAASHSPGAAGLPASC[+57.021]SASASLC[+57.021]TRSLDR.K	HexNAc(4)Hex(4)NeuAc(1)	C[+57]*2, N[+1752]	400.64	13	>sp|O60346|PHLP1_HUMAN PH domain leucine-rich repeat-containing protein phosphatase 1 OS=Homo sapiens OX=9606 GN=PHLPP1 PE=1 SV=3
R.N[+2018.708]LSAAAAAASSSSSSSAAAASHSPGAAGLPASC[+57.021]SASASLC[+57.021]TRSLDR.K	HexNAc(3)Hex(6)Fuc(1)NeuAc(1)	C[+57]*2, N[+2019]	422.84	13	>sp|O60346|PHLP1_HUMAN PH domain leucine-rich repeat-containing protein phosphatase 1 OS=Homo sapiens OX=9606 GN=PHLPP1 PE=1 SV=3
R.N[+1540.529]LSAAAAAASSSSSSSAAAASHSPGAAGLPASC[+57.021]SASASLC[+57.021]TRSLDR.K	HexNAc(2)Hex(7)	C[+57]*2, N[+1541]	218.62	13	>sp|O60346|PHLP1_HUMAN PH domain leucine-rich repeat-containing protein phosphatase 1 OS=Homo sapiens OX=9606 GN=PHLPP1 PE=1 SV=3
R.[+42.011].TLSDISNASSSFGWLSLDGDPTTN[+2278.809]VTEGSQVPERPPK.P	HexNAc(5)Hex(6)NeuAc(1)	.[42], N[+2279]	315.99	5	>sp|P22681|CBL_HUMAN E3 ubiquitin-protein ligase CBL OS=Homo sapiens OX=9606 GN=CBL PE=1 SV=2
R.[+42.011].TLSDISN[+3299.174]ASSSFGWLSLDGDPTTNVTEGSQVPERPPK.P	HexNAc(5)Hex(6)Fuc(3)NeuAc(3)	.[42], N[+3299]	338.1	5	>sp|P22681|CBL_HUMAN E3 ubiquitin-protein ligase CBL OS=Homo sapiens OX=9606 GN=CBL PE=1 SV=2
R.[+42.011].TLSDISN[+2279.830]ASSSFGWLSLDGDPTTNVTEGSQVPERPPK.P	HexNAc(5)Hex(6)Fuc(2)	.[42], N[+2280]	324.24	5	>sp|P22681|CBL_HUMAN E3 ubiquitin-protein ligase CBL OS=Homo sapiens OX=9606 GN=CBL PE=1 SV=2
R.[+42.011].TLSDISN[+1622.582]ASSSFGWLSLDGDPTTNVTEGSQVPERPPK.P	HexNAc(4)Hex(5)	.[42], N[+1623]	193.18	5	>sp|P22681|CBL_HUMAN E3 ubiquitin-protein ligase CBL OS=Homo sapiens OX=9606 GN=CBL PE=1 SV=2
K.[+42.011].VN[+2320.856]ASASSLKK.K	HexNAc(6)Hex(5)Fuc(2)	.[42], N[+2321]	29.99	7	>sp|Q16658|FSCN1_HUMAN Fascin OS=Homo sapiens OX=9606 GN=FSCN1 PE=1 SV=3
K.VN[+2320.856]ASASSLKK.K	HexNAc(6)Hex(5)Fuc(2)	N[+2321]	74.84	7	>sp|Q16658|FSCN1_HUMAN Fascin OS=Homo sapiens OX=9606 GN=FSCN1 PE=1 SV=3
K.[+42.011].VN[+3008.078]ASASSLKK.K	HexNAc(5)Hex(6)Fuc(3)NeuAc(2)	.[42], N[+3008]	195.3	7	>sp|Q16658|FSCN1_HUMAN Fascin OS=Homo sapiens OX=9606 GN=FSCN1 PE=1 SV=3
K.[+42.011].VN[+1987.714]ASASSLKK.K	HexNAc(5)Hex(6)	.[42], N[+1988]	255.74	7	>sp|Q16658|FSCN1_HUMAN Fascin OS=Homo sapiens OX=9606 GN=FSCN1 PE=1 SV=3
K.[+42.011].VN[+2205.793]ASASSLKK.K	HexNAc(4)Hex(5)Fuc(2)NeuAc(1)	.[42], N[+2206]	195.21	7	>sp|Q16658|FSCN1_HUMAN Fascin OS=Homo sapiens OX=9606 GN=FSCN1 PE=1 SV=3
K.[+42.011].VN[+1840.661]ASASSLKK.K	HexNAc(3)Hex(4)Fuc(2)NeuAc(1)	.[42], N[+1841]	246.51	7	>sp|Q16658|FSCN1_HUMAN Fascin OS=Homo sapiens OX=9606 GN=FSCN1 PE=1 SV=3
K.[+42.011].QELAESTDNFNC[+57.021]KYEGN[+3518.248]QSNDYISPMC[+57.021]SC[+57.021]SSEC[+57.021]IHK.L	HexNAc(6)Hex(7)Fuc(2)NeuAc(3)	.[42], C[+57]*4, N[+3518]	245.14	5	>sp|Q6ZV73|FGD6_HUMAN FYVE, RhoGEF and PH domain-containing protein 6 OS=Homo sapiens OX=9606 GN=FGD6 PE=1 SV=2
R.[+42.011].N[+3502.253]VSADAK.C	HexNAc(6)Hex(6)Fuc(3)NeuAc(3)	.[42], N[+3502]	29.97	4	>sp|Q8TEQ0|SNX29_HUMAN Sorting nexin-29 OS=Homo sapiens OX=9606 GN=SNX29 PE=1 SV=3
R.[+42.011].N[+1866.688]VSADAK.C	HexNAc(6)Hex(4)	.[42], N[+1867]	29.98	4	>sp|Q8TEQ0|SNX29_HUMAN Sorting nexin-29 OS=Homo sapiens OX=9606 GN=SNX29 PE=1 SV=3
R.[+42.011].N[+1987.714]VSADAK.C	HexNAc(5)Hex(6)	.[42], N[+1988]	29.98	4	>sp|Q8TEQ0|SNX29_HUMAN Sorting nexin-29 OS=Homo sapiens OX=9606 GN=SNX29 PE=1 SV=3
R.[+42.011].N[+1581.555]VSADAK.C	HexNAc(3)Hex(6)	.[42], N[+1582]	316.28	4	>sp|Q8TEQ0|SNX29_HUMAN Sorting nexin-29 OS=Homo sapiens OX=9606 GN=SNX29 PE=1 SV=3
K.[+42.011].C[+57.021]LDNC[+57.021]PEGLEANN[+1540.529]HTMEC[+57.021]VSIVHC[+57.021]EVSEWNPWSPC[+57.021]TKK.G	HexNAc(2)Hex(7)	.[42], C[+57]*5, N[+1541]	68.38	3	>sp|Q9BXY4|RSPO3_HUMAN R-spondin-3 OS=Homo sapiens OX=9606 GN=RSPO3 PE=1 SV=1
R.GTN[+3082.115]VTAAVQDAGLAHEGEGEEETENN[+1686.586]DSETAENYAPPETEDVSNR.N	HexNAc(6)Hex(7)Fuc(3)NeuAc(1),HexNAc(2)Hex(7)Fuc(1)	N[+1687][+3082]	312.89	8	>sp|Q9HBV2|SACA1_HUMAN Sperm acrosome membrane-associated protein 1 OS=Homo sapiens OX=9606 GN=SPACA1 PE=1 SV=1
R.GTGC[+57.021]SAGLLM[+15.995]TVGWLLLAGLQSARGTN[+2772.984]VTAAVQDAGLAHEGEGEEETENNDSETAENYAPPETEDVSNR.N	HexNAc(6)Hex(6)NeuAc(2)	C[+57], M[+16], N[+2773]	71.88	8	>sp|Q9HBV2|SACA1_HUMAN Sperm acrosome membrane-associated protein 1 OS=Homo sapiens OX=9606 GN=SPACA1 PE=1 SV=1
R.GTN[+2012.745]VTAAVQDAGLAHEGEGEEETENN[+1647.613]DSETAENYAPPETEDVSNR.N	HexNAc(6)Hex(4)Fuc(1),HexNAc(5)Hex(3)Fuc(1)	N[+1648][+2013]	137.61	8	>sp|Q9HBV2|SACA1_HUMAN Sperm acrosome membrane-associated protein 1 OS=Homo sapiens OX=9606 GN=SPACA1 PE=1 SV=1
R.GTN[+1704.635]VTAAVQDAGLAHEGEGEEETENN[+2351.851]DSETAENYAPPETEDVSNR.N	HexNAc(6)Hex(3),HexNAc(4)Hex(5)Fuc(3)NeuAc(1)	N[+1705][+2352]	379.11	8	>sp|Q9HBV2|SACA1_HUMAN Sperm acrosome membrane-associated protein 1 OS=Homo sapiens OX=9606 GN=SPACA1 PE=1 SV=1
R.GTN[+1095.397]VTAAVQDAGLAHEGEGEEETENN[+2466.914]DSETAENYAPPETEDVSNR.N	HexNAc(3)Hex(3),HexNAc(6)Hex(5)Fuc(3)	N[+1095][+2467]	410.59	8	>sp|Q9HBV2|SACA1_HUMAN Sperm acrosome membrane-associated protein 1 OS=Homo sapiens OX=9606 GN=SPACA1 PE=1 SV=1
R.GTGC[+57.021]SAGLLMTVGWLLLAGLQSARGTN[+1216.423]VTAAVQDAGLAHEGEGEEETENNDSETAENYAPPETEDVSNR.N	HexNAc(2)Hex(5)	C[+57], N[+1216]	77.46	8	>sp|Q9HBV2|SACA1_HUMAN Sperm acrosome membrane-associated protein 1 OS=Homo sapiens OX=9606 GN=SPACA1 PE=1 SV=1
R.N[+2028.740]TTTGASAAAVASLVSGPLSHSASFSSPMGSTEDLNSKGSLSMDQGDDK.S	HexNAc(6)Hex(5)	N[+2029]	51.48	9	>sp|O43166|SI1L1_HUMAN Signal-induced proliferation-associated 1-like protein 1 OS=Homo sapiens OX=9606 GN=SIPA1L1 PE=1 SV=4
R.N[+2116.756]TTTGASAAAVASLVSGPLSHSASFSSPM[+15.995]GSTEDLNSK.G	HexNAc(5)Hex(5)NeuAc(1)	M[+16], N[+2117]	280.53	9	>sp|O43166|SI1L1_HUMAN Signal-induced proliferation-associated 1-like protein 1 OS=Homo sapiens OX=9606 GN=SIPA1L1 PE=1 SV=4
K.[+42.011].N[+2076.750]K.T	HexNAc(4)Hex(6)Fuc(2)	.[42], N[+2077]	30	9	>sp|O43166|SI1L1_HUMAN Signal-induced proliferation-associated 1-like protein 1 OS=Homo sapiens OX=9606 GN=SIPA1L1 PE=1 SV=4
R.N[+1751.624]TTTGASAAAVASLVSGPLSHSASFSSPM[+15.995]GSTEDLNSK.G	HexNAc(4)Hex(4)NeuAc(1)	M[+16], N[+1752]	237.26	9	>sp|O43166|SI1L1_HUMAN Signal-induced proliferation-associated 1-like protein 1 OS=Homo sapiens OX=9606 GN=SIPA1L1 PE=1 SV=4
R.N[+1548.545]TTTGASAAAVASLVSGPLSHSASFSSPM[+15.995]GSTEDLNSK.G	HexNAc(3)Hex(4)NeuAc(1)	M[+16], N[+1549]	257.45	9	>sp|O43166|SI1L1_HUMAN Signal-induced proliferation-associated 1-like protein 1 OS=Homo sapiens OX=9606 GN=SIPA1L1 PE=1 SV=4
R.N[+1840.661]TTTGASAAAVASLVSGPLSHSASFSSPM[+15.995]GSTEDLNSK.G	HexNAc(3)Hex(4)Fuc(2)NeuAc(1)	M[+16], N[+1841]	262.31	9	>sp|O43166|SI1L1_HUMAN Signal-induced proliferation-associated 1-like protein 1 OS=Homo sapiens OX=9606 GN=SIPA1L1 PE=1 SV=4
R.N[+2791.020]LSAAAAAASSSSSSSAAAASHSPGAAGLPASC[+57.021]SASASLC[+57.021]TRSLDR.K	HexNAc(6)Hex(7)Fuc(3)	C[+57]*2, N[+2791]	409.44	15	>sp|O60346|PHLP1_HUMAN PH domain leucine-rich repeat-containing protein phosphatase 1 OS=Homo sapiens OX=9606 GN=PHLPP1 PE=1 SV=3
R.N[+3064.079]LSAAAAAASSSSSSSAAAASHSPGAAGLPASC[+57.021]SASASLC[+57.021]TRSLDR.K	HexNAc(6)Hex(6)NeuAc(3)	C[+57]*2, N[+3064]	378.43	15	>sp|O60346|PHLP1_HUMAN PH domain leucine-rich repeat-containing protein phosphatase 1 OS=Homo sapiens OX=9606 GN=PHLPP1 PE=1 SV=3
R.N[+3065.100]LSAAAAAASSSSSSSAAAASHSPGAAGLPASC[+57.021]SASASLC[+57.021]TRSLDR.K	HexNAc(6)Hex(6)Fuc(2)NeuAc(2)	C[+57]*2, N[+3065]	402.26	15	>sp|O60346|PHLP1_HUMAN PH domain leucine-rich repeat-containing protein phosphatase 1 OS=Homo sapiens OX=9606 GN=PHLPP1 PE=1 SV=3
R.[+42.011].N[+2174.798]LSAAAAAASSSSSSSAAAASHSPGAAGLPASC[+57.021]SASASLC[+57.021]TRSLDR.K	HexNAc(6)Hex(5)Fuc(1)	.[42], C[+57]*2, N[+2175]	375.41	15	>sp|O60346|PHLP1_HUMAN PH domain leucine-rich repeat-containing protein phosphatase 1 OS=Homo sapiens OX=9606 GN=PHLPP1 PE=1 SV=3
R.N[+2174.798]LSAAAAAASSSSSSSAAAASHSPGAAGLPASC[+57.021]SASASLC[+57.021]TRSLDR.K	HexNAc(6)Hex(5)Fuc(1)	C[+57]*2, N[+2175]	393.64	15	>sp|O60346|PHLP1_HUMAN PH domain leucine-rich repeat-containing protein phosphatase 1 OS=Homo sapiens OX=9606 GN=PHLPP1 PE=1 SV=3
R.N[+2863.041]LSAAAAAASSSSSSSAAAASHSPGAAGLPASC[+57.021]SASASLC[+57.021]TRSLDR.K	HexNAc(5)Hex(6)Fuc(4)NeuAc(1)	C[+57]*2, N[+2863]	280.12	15	>sp|O60346|PHLP1_HUMAN PH domain leucine-rich repeat-containing protein phosphatase 1 OS=Homo sapiens OX=9606 GN=PHLPP1 PE=1 SV=3

## Sheet: Mag-500 Glycopeptides
Peptide	Glycans	Modification Type(s)	Score	# of unique peptides	Protein Name
R.N[+3065.100]LSAAAAAASSSSSSSAAAASHSPGAAGLPASC[+57.021]SASASLC[+57.021]TRSLDR.K	HexNAc(6)Hex(6)Fuc(2)NeuAc(2)	C[+57]*2, N[+3065]	387.5	13	>sp|O60346|PHLP1_HUMAN PH domain leucine-rich repeat-containing protein phosphatase 1 OS=Homo sapiens OX=9606 GN=PHLPP1 PE=1 SV=3
R.N[+2774.004]LSAAAAAASSSSSSSAAAASHSPGAAGLPASC[+57.021]SASASLC[+57.021]TRSLDR.K	HexNAc(6)Hex(6)Fuc(2)NeuAc(1)	C[+57]*2, N[+2774]	272.8	13	>sp|O60346|PHLP1_HUMAN PH domain leucine-rich repeat-containing protein phosphatase 1 OS=Homo sapiens OX=9606 GN=PHLPP1 PE=1 SV=3
R.N[+3210.137]LSAAAAAASSSSSSSAAAASHSPGAAGLPASC[+57.021]SASASLC[+57.021]TRSLDR.K	HexNAc(6)Hex(6)Fuc(1)NeuAc(3)	C[+57]*2, N[+3210]	373.5	13	>sp|O60346|PHLP1_HUMAN PH domain leucine-rich repeat-containing protein phosphatase 1 OS=Homo sapiens OX=9606 GN=PHLPP1 PE=1 SV=3
R.N[+2320.856]LSAAAAAASSSSSSSAAAASHSPGAAGLPASC[+57.021]SASASLC[+57.021]TRSLDR.K	HexNAc(6)Hex(5)Fuc(2)	C[+57]*2, N[+2321]	150.4	13	>sp|O60346|PHLP1_HUMAN PH domain leucine-rich repeat-containing protein phosphatase 1 OS=Homo sapiens OX=9606 GN=PHLPP1 PE=1 SV=3
R.[+42.011].N[+2174.798]LSAAAAAASSSSSSSAAAASHSPGAAGLPASC[+57.021]SASASLC[+57.021]TRSLDR.K	HexNAc(6)Hex(5)Fuc(1)	.[42], C[+57]*2, N[+2175]	330.5	13	>sp|O60346|PHLP1_HUMAN PH domain leucine-rich repeat-containing protein phosphatase 1 OS=Homo sapiens OX=9606 GN=PHLPP1 PE=1 SV=3
R.N[+3008.078]LSAAAAAASSSSSSSAAAASHSPGAAGLPASC[+57.021]SASASLC[+57.021]TRSLDR.K	HexNAc(5)Hex(6)Fuc(3)NeuAc(2)	C[+57]*2, N[+3008]	461.1	13	>sp|O60346|PHLP1_HUMAN PH domain leucine-rich repeat-containing protein phosphatase 1 OS=Homo sapiens OX=9606 GN=PHLPP1 PE=1 SV=3
R.N[+2425.887]LSAAAAAASSSSSSSAAAASHSPGAAGLPASC[+57.021]SASASLC[+57.021]TRSLDR.K	HexNAc(5)Hex(6)Fuc(3)	C[+57]*2, N[+2426]	590.5	13	>sp|O60346|PHLP1_HUMAN PH domain leucine-rich repeat-containing protein phosphatase 1 OS=Homo sapiens OX=9606 GN=PHLPP1 PE=1 SV=3
R.N[+1663.608]LSAAAAAASSSSSSSAAAASHSPGAAGLPASC[+57.021]SASASLC[+57.021]TRSLDR.K	HexNAc(5)Hex(4)	C[+57]*2, N[+1664]	450.8	13	>sp|O60346|PHLP1_HUMAN PH domain leucine-rich repeat-containing protein phosphatase 1 OS=Homo sapiens OX=9606 GN=PHLPP1 PE=1 SV=3
R.N[+2076.750]LSAAAAAASSSSSSSAAAASHSPGAAGLPASC[+57.021]SASASLC[+57.021]TRSLDR.K	HexNAc(4)Hex(6)Fuc(2)	C[+57]*2, N[+2077]	413.9	13	>sp|O60346|PHLP1_HUMAN PH domain leucine-rich repeat-containing protein phosphatase 1 OS=Homo sapiens OX=9606 GN=PHLPP1 PE=1 SV=3
R.N[+2350.830]LSAAAAAASSSSSSSAAAASHSPGAAGLPASC[+57.021]SASASLC[+57.021]TRSLDR.K	HexNAc(4)Hex(5)Fuc(1)NeuAc(2)	C[+57]*2, N[+2351]	416.9	13	>sp|O60346|PHLP1_HUMAN PH domain leucine-rich repeat-containing protein phosphatase 1 OS=Homo sapiens OX=9606 GN=PHLPP1 PE=1 SV=3
R.N[+1460.529]LSAAAAAASSSSSSSAAAASHSPGAAGLPASC[+57.021]SASASLC[+57.021]TRSLDR.K	HexNAc(4)Hex(4)	C[+57]*2, N[+1461]	262.7	13	>sp|O60346|PHLP1_HUMAN PH domain leucine-rich repeat-containing protein phosphatase 1 OS=Homo sapiens OX=9606 GN=PHLPP1 PE=1 SV=3
R.[+42.011].N[+1856.656]LSAAAAAASSSSSSSAAAASHSPGAAGLPASC[+57.021]SASASLC[+57.021]TRSLDR.K	HexNAc(3)Hex(5)Fuc(1)NeuAc(1)	.[42], C[+57]*2, N[+1857]	367.6	13	>sp|O60346|PHLP1_HUMAN PH domain leucine-rich repeat-containing protein phosphatase 1 OS=Homo sapiens OX=9606 GN=PHLPP1 PE=1 SV=3
R.N[+1540.529]LSAAAAAASSSSSSSAAAASHSPGAAGLPASC[+57.021]SASASLC[+57.021]TRSLDR.K	HexNAc(2)Hex(7)	C[+57]*2, N[+1541]	386.9	13	>sp|O60346|PHLP1_HUMAN PH domain leucine-rich repeat-containing protein phosphatase 1 OS=Homo sapiens OX=9606 GN=PHLPP1 PE=1 SV=3
K.VVLHPN[+2205.793]YSQVDIGLIK.L	HexNAc(4)Hex(5)Fuc(2)NeuAc(1)	N[+2206]	78.8	4	>sp|P00738|HPT_HUMAN Haptoglobin OS=Homo sapiens OX=9606 GN=HP PE=1 SV=1
R.[+42.011].TLSDISN[+2935.037]ASSSFGWLSLDGDPTTNVTEGSQVPERPPK.P	HexNAc(6)Hex(7)NeuAc(2)	.[42], N[+2935]	217.7	4	>sp|P22681|CBL_HUMAN E3 ubiquitin-protein ligase CBL OS=Homo sapiens OX=9606 GN=CBL PE=1 SV=2
R.[+42.011].TLSDISN[+2279.830]ASSSFGWLSLDGDPTTNVTEGSQVPERPPK.P	HexNAc(5)Hex(6)Fuc(2)	.[42], N[+2280]	577.5	4	>sp|P22681|CBL_HUMAN E3 ubiquitin-protein ligase CBL OS=Homo sapiens OX=9606 GN=CBL PE=1 SV=2
R.RTLSDISN[+1710.598]ASSSFGWLSLDGDPTTN[+1403.507]VTEGSQVPERPPK.P	HexNAc(3)Hex(5)NeuAc(1),HexNAc(3)Hex(4)Fuc(1)	N[+1404][+1711]	292.1	4	>sp|P22681|CBL_HUMAN E3 ubiquitin-protein ligase CBL OS=Homo sapiens OX=9606 GN=CBL PE=1 SV=2
K.[+42.011].VN[+2644.962]ASASSLKK.K	HexNAc(6)Hex(7)Fuc(2)	.[42], N[+2645]	30	9	>sp|Q16658|FSCN1_HUMAN Fascin OS=Homo sapiens OX=9606 GN=FSCN1 PE=1 SV=3
K.[+42.011].VN[+2320.856]ASASSLKK.K	HexNAc(6)Hex(5)Fuc(2)	.[42], N[+2321]	247.8	9	>sp|Q16658|FSCN1_HUMAN Fascin OS=Homo sapiens OX=9606 GN=FSCN1 PE=1 SV=3
K.[+42.011].VN[+3008.078]ASASSLKK.K	HexNAc(5)Hex(6)Fuc(3)NeuAc(2)	.[42], N[+3008]	337.5	9	>sp|Q16658|FSCN1_HUMAN Fascin OS=Homo sapiens OX=9606 GN=FSCN1 PE=1 SV=3
K.[+42.011].VN[+1987.714]ASASSLKK.K	HexNAc(5)Hex(6)	.[42], N[+1988]	250.6	9	>sp|Q16658|FSCN1_HUMAN Fascin OS=Homo sapiens OX=9606 GN=FSCN1 PE=1 SV=3
K.[+42.011].VN[+1987.714]ASASSLKKK.Q	HexNAc(5)Hex(6)	.[42], N[+1988]	111.2	9	>sp|Q16658|FSCN1_HUMAN Fascin OS=Homo sapiens OX=9606 GN=FSCN1 PE=1 SV=3
K.[+42.011].N[+1987.714]ASC[+57.021]YFDIEWRDR.R	HexNAc(5)Hex(6)	.[42], C[+57], N[+1988]	30	9	>sp|Q16658|FSCN1_HUMAN Fascin OS=Homo sapiens OX=9606 GN=FSCN1 PE=1 SV=3
K.[+42.011].VN[+2262.814]ASASSLKK.K	HexNAc(5)Hex(5)Fuc(1)NeuAc(1)	.[42], N[+2263]	235.4	9	>sp|Q16658|FSCN1_HUMAN Fascin OS=Homo sapiens OX=9606 GN=FSCN1 PE=1 SV=3
K.[+42.011].VN[+1501.555]ASASSLKK.K	HexNAc(5)Hex(3)	.[42], N[+1502]	133.7	9	>sp|Q16658|FSCN1_HUMAN Fascin OS=Homo sapiens OX=9606 GN=FSCN1 PE=1 SV=3
K.[+42.011].VN[+2026.687]ASASSLKK.K	HexNAc(2)Hex(10)	.[42], N[+2027]	204.6	9	>sp|Q16658|FSCN1_HUMAN Fascin OS=Homo sapiens OX=9606 GN=FSCN1 PE=1 SV=3
K.[+42.011].C[+57.021]LDNC[+57.021]PEGLEANN[+2772.984]HTMEC[+57.021]VSIVHC[+57.021]EVSEWNPWSPC[+57.021]TKK.G	HexNAc(6)Hex(6)NeuAc(2)	.[42], C[+57]*5, N[+2773]	511	6	>sp|Q9BXY4|RSPO3_HUMAN R-spondin-3 OS=Homo sapiens OX=9606 GN=RSPO3 PE=1 SV=1
K.[+42.011].C[+57.021]LDNC[+57.021]PEGLEANN[+1971.719]HTMEC[+57.021]VSIVHC[+57.021]EVSEWNPWSPC[+57.021]TKK.G	HexNAc(5)Hex(5)Fuc(1)	.[42], C[+57]*5, N[+1972]	326.9	6	>sp|Q9BXY4|RSPO3_HUMAN R-spondin-3 OS=Homo sapiens OX=9606 GN=RSPO3 PE=1 SV=1
K.[+42.011].SGFYLHLGKC[+57.021]LDNC[+57.021]PEGLEANN[+1710.598]HTMEC[+57.021]VSIVHC[+57.021]EVSEWNPWSPC[+57.021]TKK.G	HexNAc(3)Hex(5)NeuAc(1)	.[42], C[+57]*5, N[+1711]	144.3	6	>sp|Q9BXY4|RSPO3_HUMAN R-spondin-3 OS=Homo sapiens OX=9606 GN=RSPO3 PE=1 SV=1
R.GTGC[+57.021]SAGLLM[+15.995]TVGWLLLAGLQSARGTN[+2466.914]VTAAVQDAGLAHEGEGEEETENNDSETAENYAPPETEDVSNR.N	HexNAc(6)Hex(5)Fuc(3)	C[+57], M[+16], N[+2467]	198.6	11	>sp|Q9HBV2|SACA1_HUMAN Sperm acrosome membrane-associated protein 1 OS=Homo sapiens OX=9606 GN=SPACA1 PE=1 SV=1
R.GTN[+2571.946]VTAAVQDAGLAHEGEGEEETENNDSETAENYAPPETEDVSNR.N	HexNAc(5)Hex(6)Fuc(4)	N[+2572]	30	11	>sp|Q9HBV2|SACA1_HUMAN Sperm acrosome membrane-associated protein 1 OS=Homo sapiens OX=9606 GN=SPACA1 PE=1 SV=1
R.GTGC[+57.021]SAGLLM[+15.995]TVGWLLLAGLQSARGTNVTAAVQDAGLAHEGEGEEETENN[+1793.671]DSETAENYAPPETEDVSNR.N	HexNAc(5)Hex(3)Fuc(2)	C[+57], M[+16], N[+1794]	83	11	>sp|Q9HBV2|SACA1_HUMAN Sperm acrosome membrane-associated protein 1 OS=Homo sapiens OX=9606 GN=SPACA1 PE=1 SV=1
R.GTN[+1768.640]VTAAVQDAGLAHEGEGEEETENNDSETAENYAPPETEDVSNR.N	HexNAc(4)Hex(5)Fuc(1)	N[+1769]	279.8	11	>sp|Q9HBV2|SACA1_HUMAN Sperm acrosome membrane-associated protein 1 OS=Homo sapiens OX=9606 GN=SPACA1 PE=1 SV=1
R.GTGC[+57.021]SAGLLM[+15.995]TVGWLLLAGLQSARGTN[+1565.560]VTAAVQDAGLAHEGEGEEETENNDSETAENYAPPETEDVSNR.N	HexNAc(3)Hex(5)Fuc(1)	C[+57], M[+16], N[+1566]	175.6	11	>sp|Q9HBV2|SACA1_HUMAN Sperm acrosome membrane-associated protein 1 OS=Homo sapiens OX=9606 GN=SPACA1 PE=1 SV=1
R.GTN[+1694.603]VTAAVQDAGLAHEGEGEEETENN[+2026.687]DSETAENYAPPETEDVSNR.N	HexNAc(3)Hex(4)Fuc(1)NeuAc(1),HexNAc(2)Hex(10)	N[+1695][+2027]	145.6	11	>sp|Q9HBV2|SACA1_HUMAN Sperm acrosome membrane-associated protein 1 OS=Homo sapiens OX=9606 GN=SPACA1 PE=1 SV=1
R.GTN[+1257.449]VTAAVQDAGLAHEGEGEEETENN[+1872.651]DSETAENYAPPETEDVSNR.N	HexNAc(3)Hex(4),HexNAc(3)Hex(6)NeuAc(1)	N[+1257][+1873]	354	11	>sp|Q9HBV2|SACA1_HUMAN Sperm acrosome membrane-associated protein 1 OS=Homo sapiens OX=9606 GN=SPACA1 PE=1 SV=1
R.[+42.011].GTGC[+57.021]SAGLLMTVGWLLLAGLQSARGTNVTAAVQDAGLAHEGEGEEETENN[+1257.449]DSETAENYAPPETEDVSNR.N	HexNAc(3)Hex(4)	.[42], C[+57], N[+1257]	30	11	>sp|Q9HBV2|SACA1_HUMAN Sperm acrosome membrane-associated protein 1 OS=Homo sapiens OX=9606 GN=SPACA1 PE=1 SV=1
R.GTGC[+57.021]SAGLLM[+15.995]TVGWLLLAGLQSARGTNVTAAVQDAGLAHEGEGEEETENN[+1216.423]DSETAENYAPPETEDVSNR.N	HexNAc(2)Hex(5)	C[+57], M[+16], N[+1216]	95	11	>sp|Q9HBV2|SACA1_HUMAN Sperm acrosome membrane-associated protein 1 OS=Homo sapiens OX=9606 GN=SPACA1 PE=1 SV=1
K.GLN[+2791.020]VSSLAWN[+2644.962]KTNPDLLAVGYGHFGFK.E	HexNAc(6)Hex(7)Fuc(3),HexNAc(6)Hex(7)Fuc(2)	N[+2645][+2791]	424.74	1	>sp|Q5VTH9|DNAI4_HUMAN Dynein axonemal intermediate chain 4 OS=Homo sapiens OX=9606 GN=DNAI4 PE=2 SV=1
K.[+42.011].N[+2174.798]C[+57.021]TGK.R	HexNAc(6)Hex(5)Fuc(1)	.[42], C[+57], N[+2175]	29.96	4	>sp|Q8WWV3|RT4I1_HUMAN Reticulon-4-interacting protein 1, mitochondrial OS=Homo sapiens OX=9606 GN=RTN4IP1 PE=1 SV=2
-.MSPRGTGC[+57.021]SAGLLMTVGWLLLAGLQSARGTNVTAAVQDAGLAHEGEGEEETENN[+2028.740]DSETAENYAPPETEDVSNR.N	HexNAc(6)Hex(5)	C[+57], N[+2029]	121.69	6	>sp|Q9HBV2|SACA1_HUMAN Sperm acrosome membrane-associated protein 1 OS=Homo sapiens OX=9606 GN=SPACA1 PE=1 SV=1
R.GTN[+2425.887]VTAAVQDAGLAHEGEGEEETENN[+1378.476]DSETAENYAPPETEDVSNR.N	HexNAc(5)Hex(6)Fuc(3),HexNAc(2)Hex(6)	N[+1378][+2426]	205.07	6	>sp|Q9HBV2|SACA1_HUMAN Sperm acrosome membrane-associated protein 1 OS=Homo sapiens OX=9606 GN=SPACA1 PE=1 SV=1
R.GTGC[+57.021]SAGLLM[+15.995]TVGWLLLAGLQSARGTN[+2407.852]VTAAVQDAGLAHEGEGEEETENNDSETAENYAPPETEDVSNR.N	HexNAc(5)Hex(5)NeuAc(2)	C[+57], M[+16], N[+2408]	254.88	6	>sp|Q9HBV2|SACA1_HUMAN Sperm acrosome membrane-associated protein 1 OS=Homo sapiens OX=9606 GN=SPACA1 PE=1 SV=1
K.[+42.011].VN[+2263.835]ASASSLKK.K	HexNAc(5)Hex(5)Fuc(3)	.[42], N[+2264]	269.61	4	>sp|Q16658|FSCN1_HUMAN Fascin OS=Homo sapiens OX=9606 GN=FSCN1 PE=1 SV=3
R.[+42.011].GTGC[+57.021]SAGLLMTVGWLLLAGLQSARGTN[+2699.968]VTAAVQDAGLAHEGEGEEETENNDSETAENYAPPETEDVSNR.N	HexNAc(5)Hex(5)Fuc(2)NeuAc(2)	.[42], C[+57], N[+2700]	230.65	6	>sp|Q9HBV2|SACA1_HUMAN Sperm acrosome membrane-associated protein 1 OS=Homo sapiens OX=9606 GN=SPACA1 PE=1 SV=1
K.[+42.011].VN[+2205.793]ASASSLKK.K	HexNAc(4)Hex(5)Fuc(2)NeuAc(1)	.[42], N[+2206]	206.91	4	>sp|Q16658|FSCN1_HUMAN Fascin OS=Homo sapiens OX=9606 GN=FSCN1 PE=1 SV=3
R.[+42.011].TRPRPVEGFEVTN[+1444.534]VTASTISVQWALHRIRHATVSGVR.V	HexNAc(4)Hex(3)Fuc(1)	.[42], N[+1445]	148.22	3	>sp|Q8TER0|SNED1_HUMAN Sushi, nidogen and EGF-like domain-containing protein 1 OS=Homo sapiens OX=9606 GN=SNED1 PE=1 SV=2
K.[+42.011].VN[+1856.656]ASASSLKK.K	HexNAc(3)Hex(5)Fuc(1)NeuAc(1)	.[42], N[+1857]	315.88	4	>sp|Q16658|FSCN1_HUMAN Fascin OS=Homo sapiens OX=9606 GN=FSCN1 PE=1 SV=3
K.[+42.011].N[+1702.581]C[+57.021]TGKR.V	HexNAc(2)Hex(8)	.[42], C[+57], N[+1703]	29.97	4	>sp|Q8WWV3|RT4I1_HUMAN Reticulon-4-interacting protein 1, mitochondrial OS=Homo sapiens OX=9606 GN=RTN4IP1 PE=1 SV=2
K.[+42.011].N[+1378.476]C[+57.021]TGKR.V	HexNAc(2)Hex(6)	.[42], C[+57], N[+1378]	29.98	4	>sp|Q8WWV3|RT4I1_HUMAN Reticulon-4-interacting protein 1, mitochondrial OS=Homo sapiens OX=9606 GN=RTN4IP1 PE=1 SV=2
R.GTN[+2026.687]VTAAVQDAGLAHEGEGEEETENN[+2147.751]DSETAENYAPPETEDVSNR.N	HexNAc(2)Hex(10),HexNAc(3)Hex(5)Fuc(1)NeuAc(2)	N[+2027][+2148]	76.88	11	>sp|Q9HBV2|SACA1_HUMAN Sperm acrosome membrane-associated protein 1 OS=Homo sapiens OX=9606 GN=SPACA1 PE=1 SV=1
R.GTGC[+57.021]SAGLLMTVGWLLLAGLQSARGTNVTAAVQDAGLAHEGEGEEETENN[+892.317]DSETAENYAPPETEDVSNR.N	HexNAc(2)Hex(3)	C[+57], N[+892]	100.14	11	>sp|Q9HBV2|SACA1_HUMAN Sperm acrosome membrane-associated protein 1 OS=Homo sapiens OX=9606 GN=SPACA1 PE=1 SV=1
R.GTN[+1864.634]VTAAVQDAGLAHEGEGEEETENN[+3064.079]DSETAENYAPPETEDVSNR.N	HexNAc(2)Hex(9),HexNAc(6)Hex(6)NeuAc(3)	N[+1865][+3064]	315.96	11	>sp|Q9HBV2|SACA1_HUMAN Sperm acrosome membrane-associated protein 1 OS=Homo sapiens OX=9606 GN=SPACA1 PE=1 SV=1
R.GTN[+1710.598]VTAAVQDAGLAHEGEGEEETENN[+1548.545]DSETAENYAPPETEDVSNR.N	HexNAc(3)Hex(5)NeuAc(1),HexNAc(3)Hex(4)NeuAc(1)	N[+1549][+1711]	201.8	11	>sp|Q9HBV2|SACA1_HUMAN Sperm acrosome membrane-associated protein 1 OS=Homo sapiens OX=9606 GN=SPACA1 PE=1 SV=1
-.M[+15.995]SPRGTGC[+57.021]SAGLLMTVGWLLLAGLQSARGTN[+2117.777]VTAAVQDAGLAHEGEGEEETENNDSETAENYAPPETEDVSNR.N	HexNAc(5)Hex(5)Fuc(2)	C[+57], M[+16], N[+2118]	109.36	11	>sp|Q9HBV2|SACA1_HUMAN Sperm acrosome membrane-associated protein 1 OS=Homo sapiens OX=9606 GN=SPACA1 PE=1 SV=1
R.GTN[+2424.867]VTAAVQDAGLAHEGEGEEETENN[+1540.529]DSETAENYAPPETEDVSNR.N	HexNAc(5)Hex(6)Fuc(1)NeuAc(1),HexNAc(2)Hex(7)	N[+1541][+2425]	30	11	>sp|Q9HBV2|SACA1_HUMAN Sperm acrosome membrane-associated protein 1 OS=Homo sapiens OX=9606 GN=SPACA1 PE=1 SV=1
R.GTGC[+57.021]SAGLLM[+15.995]TVGWLLLAGLQSARGTNVTAAVQDAGLAHEGEGEEETENN[+2569.905]DSETAENYAPPETEDVSNR.N	HexNAc(5)Hex(6)NeuAc(2)	C[+57], M[+16], N[+2570]	494.36	11	>sp|Q9HBV2|SACA1_HUMAN Sperm acrosome membrane-associated protein 1 OS=Homo sapiens OX=9606 GN=SPACA1 PE=1 SV=1
-.M[+15.995]SPRGTGC[+57.021]SAGLLMTVGWLLLAGLQSARGTNVTAAVQDAGLAHEGEGEEETENN[+1996.750]DSETAENYAPPETEDVSNR.N	HexNAc(6)Hex(3)Fuc(2)	C[+57], M[+16], N[+1997]	391.43	11	>sp|Q9HBV2|SACA1_HUMAN Sperm acrosome membrane-associated protein 1 OS=Homo sapiens OX=9606 GN=SPACA1 PE=1 SV=1
R.GTN[+3372.190]VTAAVQDAGLAHEGEGEEETENN[+1872.651]DSETAENYAPPETEDVSNR.N	HexNAc(6)Hex(7)Fuc(1)NeuAc(3),HexNAc(3)Hex(6)NeuAc(1)	N[+1873][+3372]	262.53	11	>sp|Q9HBV2|SACA1_HUMAN Sperm acrosome membrane-associated protein 1 OS=Homo sapiens OX=9606 GN=SPACA1 PE=1 SV=1
K.[+42.011].C[+57.021]LDNC[+57.021]PEGLEANN[+1663.608]HTMEC[+57.021]VSIVHC[+57.021]EVSEWNPWSPC[+57.021]TKK.G	HexNAc(5)Hex(4)	.[42], C[+57]*5, N[+1664]	30	3	>sp|Q9BXY4|RSPO3_HUMAN R-spondin-3 OS=Homo sapiens OX=9606 GN=RSPO3 PE=1 SV=1
K.LAALN[+2018.708]TSK.Y	HexNAc(3)Hex(6)Fuc(1)NeuAc(1)	N[+2019]	258.5	2	>sp|Q96JI7|SPTCS_HUMAN Spatacsin OS=Homo sapiens OX=9606 GN=SPG11 PE=1 SV=3
K.LAALN[+2190.793]TSK.Y	HexNAc(6)Hex(6)	N[+2191]	29.99	2	>sp|Q96JI7|SPTCS_HUMAN Spatacsin OS=Homo sapiens OX=9606 GN=SPG11 PE=1 SV=3
K.[+42.011].APYVDHQMREN[+1768.640]HSPLPQGQDSIASDLPSPISLEQC[+57.021]QSK.A	HexNAc(4)Hex(5)Fuc(1)	.[42], C[+57], N[+1769]	29.99	2	>sp|Q8TCU4|ALMS1_HUMAN Centrosome-associated protein ALMS1 OS=Homo sapiens OX=9606 GN=ALMS1 PE=1 SV=4
K.GTGQALDSHPTM[+15.995]KDPVN[+892.317]VTPSSTPESSPTDC[+57.021]LQNR.A	HexNAc(2)Hex(3)	C[+57], M[+16], N[+892]	468.99	7	>sp|Q8IXJ9|ASXL1_HUMAN Polycomb group protein ASXL1 OS=Homo sapiens OX=9606 GN=ASXL1 PE=1 SV=4
K.GTGQALDSHPTMKDPVN[+1362.481]VTPSSTPESSPTDC[+57.021]LQNR.A	HexNAc(2)Hex(5)Fuc(1)	C[+57], N[+1362]	508.95	7	>sp|Q8IXJ9|ASXL1_HUMAN Polycomb group protein ASXL1 OS=Homo sapiens OX=9606 GN=ASXL1 PE=1 SV=4
K.GTGQALDSHPTM[+15.995]KDPVN[+1540.529]VTPSSTPESSPTDC[+57.021]LQNR.A	HexNAc(2)Hex(7)	C[+57], M[+16], N[+1541]	236.36	7	>sp|Q8IXJ9|ASXL1_HUMAN Polycomb group protein ASXL1 OS=Homo sapiens OX=9606 GN=ASXL1 PE=1 SV=4
K.GTGQALDSHPTMKDPVN[+1768.640]VTPSSTPESSPTDC[+57.021]LQNR.A	HexNAc(4)Hex(5)Fuc(1)	C[+57], N[+1769]	129.73	7	>sp|Q8IXJ9|ASXL1_HUMAN Polycomb group protein ASXL1 OS=Homo sapiens OX=9606 GN=ASXL1 PE=1 SV=4
K.GTGQALDSHPTMKDPVN[+1647.613]VTPSSTPESSPTDC[+57.021]LQNR.A	HexNAc(5)Hex(3)Fuc(1)	C[+57], N[+1648]	30	7	>sp|Q8IXJ9|ASXL1_HUMAN Polycomb group protein ASXL1 OS=Homo sapiens OX=9606 GN=ASXL1 PE=1 SV=4
K.GTGQALDSHPTMKDPVN[+1793.671]VTPSSTPESSPTDC[+57.021]LQNR.A	HexNAc(5)Hex(3)Fuc(2)	C[+57], N[+1794]	182.87	7	>sp|Q8IXJ9|ASXL1_HUMAN Polycomb group protein ASXL1 OS=Homo sapiens OX=9606 GN=ASXL1 PE=1 SV=4
K.GTGQALDSHPTMKDPVN[+2012.745]VTPSSTPESSPTDC[+57.021]LQNR.A	HexNAc(6)Hex(4)Fuc(1)	C[+57], N[+2013]	344.26	7	>sp|Q8IXJ9|ASXL1_HUMAN Polycomb group protein ASXL1 OS=Homo sapiens OX=9606 GN=ASXL1 PE=1 SV=4
R.N[+1257.449]DSK.N	HexNAc(3)Hex(4)	N[+1257]	29.97	3	>sp|P0DOX5|IGG1_HUMAN Immunoglobulin gamma-1 heavy chain OS=Homo sapiens OX=9606 PE=1 SV=2
K.GSFPWQAKMVSHHNLTTGATLINEQWLLTTAKNLFLN[+1378.476]HSEN[+3445.232]ATAK.D	HexNAc(2)Hex(6),HexNAc(5)Hex(6)Fuc(4)NeuAc(3)	N[+1378][+3445]	78.29	2	>sp|P00738|HPT_HUMAN Haptoglobin OS=Homo sapiens OX=9606 GN=HP PE=1 SV=1
R.N[+1362.481]LSAAAAAASSSSSSSAAAASHSPGAAGLPASC[+57.021]SASASLC[+57.021]TRSLDR.K	HexNAc(2)Hex(5)Fuc(1)	C[+57]*2, N[+1362]	280.36	18	>sp|O60346|PHLP1_HUMAN PH domain leucine-rich repeat-containing protein phosphatase 1 OS=Homo sapiens OX=9606 GN=PHLPP1 PE=1 SV=3
R.N[+1840.661]LSAAAAAASSSSSSSAAAASHSPGAAGLPASC[+57.021]SASASLC[+57.021]TRSLDR.K	HexNAc(3)Hex(4)Fuc(2)NeuAc(1)	C[+57]*2, N[+1841]	75.68	18	>sp|O60346|PHLP1_HUMAN PH domain leucine-rich repeat-containing protein phosphatase 1 OS=Homo sapiens OX=9606 GN=PHLPP1 PE=1 SV=3
R.N[+2147.751]LSAAAAAASSSSSSSAAAASHSPGAAGLPASC[+57.021]SASASLC[+57.021]TRSLDR.K	HexNAc(3)Hex(5)Fuc(1)NeuAc(2)	C[+57]*2, N[+2148]	329.95	18	>sp|O60346|PHLP1_HUMAN PH domain leucine-rich repeat-containing protein phosphatase 1 OS=Homo sapiens OX=9606 GN=PHLPP1 PE=1 SV=3
R.N[+2018.708]LSAAAAAASSSSSSSAAAASHSPGAAGLPASC[+57.021]SASASLC[+57.021]TRSLDR.K	HexNAc(3)Hex(6)Fuc(1)NeuAc(1)	C[+57]*2, N[+2019]	377.43	18	>sp|O60346|PHLP1_HUMAN PH domain leucine-rich repeat-containing protein phosphatase 1 OS=Homo sapiens OX=9606 GN=PHLPP1 PE=1 SV=3
R.N[+2059.735]LSAAAAAASSSSSSSAAAASHSPGAAGLPASC[+57.021]SASASLC[+57.021]TRSLDR.K	HexNAc(4)Hex(5)Fuc(1)NeuAc(1)	C[+57]*2, N[+2060]	365.07	18	>sp|O60346|PHLP1_HUMAN PH domain leucine-rich repeat-containing protein phosphatase 1 OS=Homo sapiens OX=9606 GN=PHLPP1 PE=1 SV=3
R.N[+2351.851]LSAAAAAASSSSSSSAAAASHSPGAAGLPASC[+57.021]SASASLC[+57.021]TRSLDR.K	HexNAc(4)Hex(5)Fuc(3)NeuAc(1)	C[+57]*2, N[+2352]	355.41	18	>sp|O60346|PHLP1_HUMAN PH domain leucine-rich repeat-containing protein phosphatase 1 OS=Homo sapiens OX=9606 GN=PHLPP1 PE=1 SV=3
R.[+42.011].N[+2351.851]LSAAAAAASSSSSSSAAAASHSPGAAGLPASC[+57.021]SASASLC[+57.021]TRSLDR.K	HexNAc(4)Hex(5)Fuc(3)NeuAc(1)	.[42], C[+57]*2, N[+2352]	404.19	18	>sp|O60346|PHLP1_HUMAN PH domain leucine-rich repeat-containing protein phosphatase 1 OS=Homo sapiens OX=9606 GN=PHLPP1 PE=1 SV=3
R.[+42.011].N[+1647.613]LSAAAAAASSSSSSSAAAASHSPGAAGLPASC[+57.021]SASASLC[+57.021]TRSLDR.K	HexNAc(5)Hex(3)Fuc(1)	.[42], C[+57]*2, N[+1648]	342.35	18	>sp|O60346|PHLP1_HUMAN PH domain leucine-rich repeat-containing protein phosphatase 1 OS=Homo sapiens OX=9606 GN=PHLPP1 PE=1 SV=3
R.N[+1647.613]LSAAAAAASSSSSSSAAAASHSPGAAGLPASC[+57.021]SASASLC[+57.021]TRSLDR.K	HexNAc(5)Hex(3)Fuc(1)	C[+57]*2, N[+1648]	433.38	18	>sp|O60346|PHLP1_HUMAN PH domain leucine-rich repeat-containing protein phosphatase 1 OS=Homo sapiens OX=9606 GN=PHLPP1 PE=1 SV=3
R.N[+2553.910]LSAAAAAASSSSSSSAAAASHSPGAAGLPASC[+57.021]SASASLC[+57.021]TRSLDR.K	HexNAc(5)Hex(5)Fuc(1)NeuAc(2)	C[+57]*2, N[+2554]	183.78	18	>sp|O60346|PHLP1_HUMAN PH domain leucine-rich repeat-containing protein phosphatase 1 OS=Homo sapiens OX=9606 GN=PHLPP1 PE=1 SV=3
R.N[+2117.777]LSAAAAAASSSSSSSAAAASHSPGAAGLPASC[+57.021]SASASLC[+57.021]TRSLDR.K	HexNAc(5)Hex(5)Fuc(2)	C[+57]*2, N[+2118]	366.15	18	>sp|O60346|PHLP1_HUMAN PH domain leucine-rich repeat-containing protein phosphatase 1 OS=Homo sapiens OX=9606 GN=PHLPP1 PE=1 SV=3
R.[+42.011].N[+2133.772]LSAAAAAASSSSSSSAAAASHSPGAAGLPASC[+57.021]SASASLC[+57.021]TRSLDR.K	HexNAc(5)Hex(6)Fuc(1)	.[42], C[+57]*2, N[+2134]	69.54	18	>sp|O60346|PHLP1_HUMAN PH domain leucine-rich repeat-containing protein phosphatase 1 OS=Homo sapiens OX=9606 GN=PHLPP1 PE=1 SV=3
R.[+42.011].N[+2466.914]LSAAAAAASSSSSSSAAAASHSPGAAGLPASC[+57.021]SASASLC[+57.021]TRSLDR.K	HexNAc(6)Hex(5)Fuc(3)	.[42], C[+57]*2, N[+2467]	260.12	18	>sp|O60346|PHLP1_HUMAN PH domain leucine-rich repeat-containing protein phosphatase 1 OS=Homo sapiens OX=9606 GN=PHLPP1 PE=1 SV=3
R.N[+2936.057]LSAAAAAASSSSSSSAAAASHSPGAAGLPASC[+57.021]SASASLC[+57.021]TRSLDR.K	HexNAc(6)Hex(7)Fuc(2)NeuAc(1)	C[+57]*2, N[+2936]	240.87	18	>sp|O60346|PHLP1_HUMAN PH domain leucine-rich repeat-containing protein phosphatase 1 OS=Homo sapiens OX=9606 GN=PHLPP1 PE=1 SV=3
R.N[+3082.115]LSAAAAAASSSSSSSAAAASHSPGAAGLPASC[+57.021]SASASLC[+57.021]TRSLDR.K	HexNAc(6)Hex(7)Fuc(3)NeuAc(1)	C[+57]*2, N[+3082]	172.39	18	>sp|O60346|PHLP1_HUMAN PH domain leucine-rich repeat-containing protein phosphatase 1 OS=Homo sapiens OX=9606 GN=PHLPP1 PE=1 SV=3
